# Supplementary material for: Genome-wide identification, structural characterization and gene expression analysis of the LEA_2 gene family in faba bean (Vicia Faba L.)
Source: BMC Plant Biol. 2025 Nov 28;25:1658. doi: 10.1186/s12870-025-07671-8 (PMC12661804; doi:10.1186/s12870-025-07671-8)
Supplement: Supplementary file 1 — Supplementary Material 1. List of the 41 VfLEA_2 genes identified in this study. [file 12870_2025_7671_MOESM1_ESM.xlsx]

## Sheet: LEA_2 gene sequences
Supplementary Table 1 List of the 41 VfLEA_2 genes identified in this study
Gene	Gene ID	Sequence Type	Sequences
VfLEA_2-1	rna-VFH_I233920	CDS	ATGACGGATCATCAAAAAATCCATCCATTTCATGATGTTGATCTTGAAGCGCCACAACAACAACAACCTTCAGCTCCTTTAGTAACAAGAAACATGTCAAAATCCGATGATGTTCAACATCATCAACAACAACAACCTCTTCCTACACAACAACCTAGTATTCCTATGAATCATTATCCAAAACCACCAAAGAAAAGAAGAAGCTGTTGCTGCAGACTCTTCTGTTGGCTATTCAGCATCCTATTGATTCTAATCATCGCAATCGCCATAGCAATAGGAGTCCTCTTCCTGGCTTTCCGCCCCAAAATCCCGAAATACTCCGTGGATGAACTCCACGTCACGCAGTTCGATCTCTCAGGCAACAACAGCTTATCAGTAACTTTCAACCTCTCAATCACT…
VfLEA_2-1	rna-VFH_I233920	Protein	MTDHQKIHPFHDVDLEAPQQQQPSAPLVTRNMSKSDDVQHHQQQQPLPTQQPSIPMNHYPKPPKKRRSCCCRLFCWLFSILLILIIAIAIAIGVLFLAFRPKIPKYSVDELHVTQFDLSGNNSLSVTFNLSITARNPNKRIGIDYRGGSHISAWYADTKLCEGSLPKFYQGHKNVTVLSIPLSGETQNATGLRDSLQQQIQDEGSIPLNLKVKQPVRIKFGKLKIFKINFRVRCRIVVDNLNANNSIRIRSSSCKFRFKL
VfLEA_2-2	rna-VFH_I262240	CDS	ATGGTTGAACGAGTTCACCCTCATGACTCACTATCAGTTTCTGAGGAACACGCTGTTGTCGCTCCCAAGCCACCTCCAACACCGCCGTTTGAAAAGCCTGTTCCACCGCCGGGAACGTACGTCATACAGATTCCGAAGGATATCATTCACCGCGTCCCTCCAAAAGAGAACGCTCGTCGCTATGAAGAATACACTCGCAAGAAAAACCGACGCAACCGCTGTTGCTGCTTCTCATGGTTCATCGGACTACTCTTCATCCTCGTAGTTCTCCTCGGTATCGCCGCCGGAGTTTTTTACCTAGTTGTTCGTCCCGAGGCGCCGAACTACTCCATCGAGAATATCAACATTAGAGGAATAAACATAACGTCGCCGTCATCAACGGCGGCGATCTCGCCGGAG…
VfLEA_2-2	rna-VFH_I262240	Protein	MVERVHPHDSLSVSEEHAVVAPKPPPTPPFEKPVPPPGTYVIQIPKDIIHRVPPKENARRYEEYTRKKNRRNRCCCFSWFIGLLFILVVLLGIAAGVFYLVVRPEAPNYSIENINIRGINITSPSSTAAISPEFDVTVKANNPNNKIGIGYEKDSSAEIFYKDVKLCNGVLPAFYQPSNNVTVFKTVLKSNRIKMGSEDQRALVTAQSKREVLLIVKLRAPVRIKVGSVKTWKITVKVDCDLTVDTLIGNAKIGSKNCNFKFDLW
VfLEA_2-3	rna-VFH_I388320	CDS	ATGACCAAACCTGAAAGACCACCGTCAAGCCGCACCAACCTTGCCTCATGCGTCGTCGCCACCATTTTCCTAATCTTCATTTTCATCATCATCTTCACTCTCTACTTCACACTTTTCAAACCCCAAGATCCTAAAATCTCCGTCACCGCCGTCCAACTCCCCTCCTTCTCTCTCACAAACAACTTCACAACCGTTAATTTAACCTTTTCCCAATACGCTTCCGTTAGAAACCCTAACAGAGGAACGTTCTCTCACTACGATAGCTCCTTTCAGCTTCTCTGCTATGGAAGACAAATCGGTTTCATGTTTGTCCCCGCCGGGAAGATCAATGCGAGGAGAACGGAATACATGGCCGCCACGTTCACTGTTCAGTCTCTTCCGGTGGGGTTGGAGGGGAAT…
VfLEA_2-3	rna-VFH_I388320	Protein	MTKPERPPSSRTNLASCVVATIFLIFIFIIIFTLYFTLFKPQDPKISVTAVQLPSFSLTNNFTTVNLTFSQYASVRNPNRGTFSHYDSSFQLLCYGRQIGFMFVPAGKINARRTEYMAATFTVQSLPVGLEGNGTDGVNRGGLTMEIESTIEMAGRVRVLNLFSHHVEAKAECRVAIAVADGTVIGFHC
VfLEA_2-4	rna-VFH_I479680	CDS	ATGGCTCAACCTCTCACACAATCACAACCTCAAGAAACCAAAACCAAACCAAAAAGCTCAATGCTGAGTTACATTGCTATGATAATTCTATTTTTAATAATTCTTGTTGGCATAGCAGTTCTCATAATTTGGCTAGTTCTAAAGCCAAAGCACTTGCAATATAGTGTCGAAGATGCTGCAATCCATAACTTCAACTTAACTGATGCAAATCATCTCTATGCAAACTTTGATTTCACAATAAGATCAAACAATCCAAATTCCAAAGTGTCAATTTTATATGACTCTATTGAGGTTTCTATTCGTTACGAGGATCAAACCCTAGCAACAAATGCGATTCAACCGTTTTTTCAACCACGTAAGAATGTTACGAGGATGCATGTGAGACTAACCGCTCAAACT…
VfLEA_2-4	rna-VFH_I479680	Protein	MAQPLTQSQPQETKTKPKSSMLSYIAMIILFLIILVGIAVLIIWLVLKPKHLQYSVEDAAIHNFNLTDANHLYANFDFTIRSNNPNSKVSILYDSIEVSIRYEDQTLATNAIQPFFQPRKNVTRMHVRLTAQTVALYDSVPKDLKLEKTSGDIELDVLIRAKIRFKVGALKLKHRVLKVFCSKLLVNFSKAKTFERYSCDVEM
VfLEA_2-5	rna-VFH_I490240	CDS	ATGACAACCAGAAACAACGAACCACCGCAATCAAACGGCGGCGATCGGAGACAAAGACCACCAGCACCACAGCAACCGCAACACTCAAACGGTTACATGCATCAACAACACCACCCTCAATACTACCCTCAAACCCCCTCCCGTTCCTCCTCCTCCGCCTCCCTAAAAGGCTGCTGCTGCTGCCTCTTCCTCCTCCTCTCTTTCCTCGCCCTCCTCGTCCTCGCGGTCGTCCTCATCGTCCTCCTCGCCGTGAAACCAAAGAAACCACAATTCGATCTCCAACAAGTCGGAGTCCAATACATGGGAATAACCCCCAACAACCCTTCCGGAACCACCGCTTCACTCTCCCTAACCATTCGTCTTCTTTTCACGGCGGTTAATCCTAATAAGGTGGGAATC…
VfLEA_2-5	rna-VFH_I490240	Protein	MTTRNNEPPQSNGGDRRQRPPAPQQPQHSNGYMHQQHHPQYYPQTPSRSSSSASLKGCCCCLFLLLSFLALLVLAVVLIVLLAVKPKKPQFDLQQVGVQYMGITPNNPSGTTASLSLTIRLLFTAVNPNKVGIKYGESRFTVMYRGIPLGKASVPGFYQDAHSVRQVVATIGVDRVNLLQADAADLIRDASLNDRVELRVLGDVGAKIRVMNFDSPGVQVSVDCAIAISPRKQSLTYKQCGFDGLSV
VfLEA_2-6	rna-VFH_I061160	CDS	ATGCAAGACCCTTCCCGACCCGCCACCGGCTACCCAGCTTACAACCACCCCAACGCCGCCCAATACCCCTACGCCGCACCCCCTCCATACTACCACCAACCCCCACCACCCCCTCGTCCCTACGCCTCCCGCTCCTTCTTCCGCGCCTTCTTCGCCACCATGATCTGCCTCGCCGTCATCTTCGGCGTCATCATCGTCATCACATGGCTCGTCCTTCGCCCTTCCCTCCCTCACTTCACCTTAACATCTCTCTCCCTCTCCAACTTCTCCGCCTCCAACCAATCCCTCTCCGGCACCTTCCGCCTCTCTTTCAACGTCCGTAACGGTAATAGAAAAATGTCCGTTACTTATAACGCTCTCCGTTCCTCCATCTTTTACCACTCCAACTACATCGCTGAA…
VfLEA_2-6	rna-VFH_I061160	Protein	MQDPSRPATGYPAYNHPNAAQYPYAAPPPYYHQPPPPPRPYASRSFFRAFFATMICLAVIFGVIIVITWLVLRPSLPHFTLTSLSLSNFSASNQSLSGTFRLSFNVRNGNRKMSVTYNALRSSIFYHSNYIAESELAPFKQDTKSETALNVTFAAANAYFEPGAVRDLNGDRTRGSVPFDVQISASTSFRSGSWRFRPRILKIVCRRVVVGISSNSTSGELVGLPGECQVWT
VfLEA_2-7	rna-VFH_I061200	CDS	ATGATCAAAGAGTGCGAGTACCACCAAGACGAACACCGCCAACTCATCCGCCGCGTATTCGCCGGAATCCTCACCTTCGTTATCCTTATACTCCTCACAATCTTCCTAATCTGGATCATCCTCCGACCAACCAAACCACGTTTCCTCCTCCAAGATGTAACCGTCTTCGCCTTCAACCTCACCTCCACCGGAGAAACACCATCCATAACCACACCAACACCAAACACCCTAACCCTCACAATTCAAGTCACACTTACATCCTTAAACCCAAACTCAAAAATCGGCATTTATTATAATAAACTTGACGCTTACGCTTCCTATAGAGGACAACAAATCTCTCTTGCAACTGGTGTTCCAGAAACTTATCAAGGTCACCGAGACATCTCCGTTTGGTCGCCG…
VfLEA_2-7	rna-VFH_I061200	Protein	MIKECEYHQDEHRQLIRRVFAGILTFVILILLTIFLIWIILRPTKPRFLLQDVTVFAFNLTSTGETPSITTPTPNTLTLTIQVTLTSLNPNSKIGIYYNKLDAYASYRGQQISLATGVPETYQGHRDISVWSPILYGSAVPVSPFLSEILRQDLTSGGVLLNIKVNGRVKWKVGTWVSGRYHIDVNCPAFIRVAGDKGSDGFGVSGPAVKFQLSQSCVVDV
VfLEA_2-8	rna-VFH_I159520	CDS	ATGACAGGAAAGGACGAGTTTGTTTCTTACTCGCCCCTTCCCTCCAACCCTAACTCCTATCCTTACCCACAACAAAACGTCGTCGTTCTCCTCCCCTACCGTCCTCATTCTCGCCACCGTCACCACCACCGCACCTGTCTCATCTACTCCGCCGCACTCCTCCTCACCCTCGTCATCGCCGCCGGAATCTTCATCCTCTACCCATCCGACCCGGAGATTCACCTCGTTCGCGTCCGAATCAACCACATCGGAATCCGAACAAATCCGAAACCGATTCTCGACCTATCATTCTCCCTCACGGTGAAGGTTCGTAACAGAGACTTCTTCTCCCTTACGTACGATTCCCTTGATGTGTCCGTCGGTTACCGTGGTCGTCAGCTAGGGTTGGTTTCCTCCGTC…
VfLEA_2-8	rna-VFH_I159520	Protein	MTGKDEFVSYSPLPSNPNSYPYPQQNVVVLLPYRPHSRHRHHHRTCLIYSAALLLTLVIAAGIFILYPSDPEIHLVRVRINHIGIRTNPKPILDLSFSLTVKVRNRDFFSLTYDSLDVSVGYRGRQLGLVSSVGGARIKARGSSYVDVVLSVDGFEVIYDAFYLLQDIAKGVIPLETDTHVDGKLGLLFFDVPLKATVSCQVYVNINKQTVVRQDCYPESLGDTLDRNVSIAAGETL
VfLEA_2-9	rna-VFH_I171560	CDS	ATGGCTTGCAGACCTCATTGGTTTGGAACCTTTACGGGCCTCTATTGCACATTCTACACCATCATTTTCATTTTCATTCTTCTCTCAATTGTTTTCTGGATAGTAATCTCCCCCTCAAGCGTGAAATTCCATGTAACCGACGCTACTCTCACCGAGTTCAACCTCACAAACAACAACAATACATTATACTACAATTTCAAACTCAACGTCACCGTGAGAAACCCCAACAACAACATCATAGTCTATTATCGAAGAATCACCGCAATTGCTTGGTACAAAGACAATAGTTTTGGTTATGTGAGTTTGACACCGTTCGACCAAGGACACAAAAATACAACATTTCTGGGACCGATTGTGTTTAATGGAAATACTAAGATCAAACTCGGACGTAAACAAGTT…
VfLEA_2-9	rna-VFH_I171560	Protein	MACRPHWFGTFTGLYCTFYTIIFIFILLSIVFWIVISPSSVKFHVTDATLTEFNLTNNNNTLYYNFKLNVTVRNPNNNIIVYYRRITAIAWYKDNSFGYVSLTPFDQGHKNTTFLGPIVFNGNTKIKLGRKQVDEYSQETRVGIYNDLAVDFDIKIRAKFGSFYKSGRFNTPVVQCRRLRVPLISANSSSSSTTFSFSDRRCSSASFFADRDADAGAGYV
VfLEA_2-10	rna-VFH_II064320	CDS	ATGGCAGAACTAGAAAGCAAGTCGGCGTTTGTGAAGAATTCATCCATCAATAGCGTTGGAAAATCAGGTCGTCGTGTTGCCTTCGAAATCCCCTTTGAAAATAATCATCAAAGCCATTCTCCCTACCACAACCATAATATTGAAACCCCCGTCGACGAATTTGATACAGGACATTATCATCCATGTTGTTTGGCATGTTGTGCATGGTCATGTCTTGCCGTGTTCATCTTTGTTGTAATTTTTCTCTTTTTCGGGATATCATATTTGGCTTTCCTCAAATCAGGAATGCCAAAAGTCAATGTTAGAACATTCAGCATCAACAAGTTTCAAGTTAATTATAACTCGCACAAAATGGATGCAAACATTAATTTAGGTTTAAAATTCTCAAATAAGAATGAA…
VfLEA_2-10	rna-VFH_II064320	Protein	MAELESKSAFVKNSSINSVGKSGRRVAFEIPFENNHQSHSPYHNHNIETPVDEFDTGHYHPCCLACCAWSCLAVFIFVVIFLFFGISYLAFLKSGMPKVNVRTFSINKFQVNYNSHKMDANINLGLKFSNKNEEFKLLYGPLFVDVISEGVKLGNTKLKGFSQMPRNETDLDITMTTNHEIVNNYAADELKSDISAYEMVFDVYISGNIGVQMGGLHMINVPFLSTCEQIKKMDVDYGRKPECDIKMFSFRPSTN
VfLEA_2-11	rna-VFH_II065840	CDS	ATGACTGATAGAACTCACCCTGCTAATGATTTGGAGTCACAAACCAAACCTACAATTCCTTTGTATCCTCGAAACATTTCGAAGTCCGATAGACGTGACCCGTTGCAACATGAATATTTCAATCCACCTATTCCAAAACGTAAGTTTCAAGTGAGGCACTCCCTGCCACCAAAGAAGAAAAGAAGTTGTTGCTGCAGGTTCCTGTGCTGTACCTTCACCATATTGCTGATCCTTATTATTGCAATATCCATCACCATTGGAACACTCTACCTTGTTTTTAGGCCAAAGCTTCCTAAATACTCAGTAGACAGATTGAGAATAGCACAGTTCAATCTGTCTGATAATAACAATCTTTTTGTTACCTTCGATGTAACAGTAACTGCTAGAAATCCAAACAAG…
VfLEA_2-11	rna-VFH_II065840	Protein	MTDRTHPANDLESQTKPTIPLYPRNISKSDRRDPLQHEYFNPPIPKRKFQVRHSLPPKKKRSCCCRFLCCTFTILLILIIAISITIGTLYLVFRPKLPKYSVDRLRIAQFNLSDNNNLFVTFDVTVTARNPNKKIGIYYVSGSNISALYKETELCEGSLPNFYQGHRNITVLNLPLTGQTQDATGLVNTLQQQLQEKGNLPLNIKVNQNVRVKIGKLKLFRVKFRVRCEVVVDSLGADNDISISDSSCKFKLRL
VfLEA_2-12	rna-VFH_II065880	CDS	ATGATGACAGATCATCAGAGAATTCACCCTGCTAATGATTTGGAGTCACAAACCAAACCAACAATTCCTTTGTATCCTAGAAACACTTCAAAATCCGATGGACGCGATCCACCTATTCCTAAACGTCACTTTCCAGTGAGGCACTCCCAGCCACCGAAGAAGAAAAGAAGTTGCTGCTGCAGGTTCCTGTGCTGTACCTTCACCATATTGCTGGTTCTTATTATTGCAATATCCATCACCATTGGAACACTCTACCTTGTTTTTAGGCCAAAGCTTCCTAAATACTCAGTAGACAGATTGAGAATAGCACAGTTCAATCTGTCTGATAATAACAATCTTTTTGTTACCTTCGATGTAACAGTAACTGCTAGAAATCCAAACAAGAAGATTGGAATATAT…
VfLEA_2-12	rna-VFH_II065880	Protein	MMTDHQRIHPANDLESQTKPTIPLYPRNTSKSDGRDPPIPKRHFPVRHSQPPKKKRSCCCRFLCCTFTILLVLIIAISITIGTLYLVFRPKLPKYSVDRLRIAQFNLSDNNNLFVTFDVTVTARNPNKKIGIYYVSGSNISALYKETELCEGSLPNFYQGHRNITVLNLPLTGQTQDATGLVNTLQQQLQEKGNLPLNIKVNQNVRVKIGKLKLFRVKFHVRCEVVVDSLGADNDISISDSSCKFKLRL
VfLEA_2-13	rna-VFH_II084800	CDS	ATGGAGGAGCGGGCCTCGCCGCTGCCGCCGCCTCCACAAGATTCTAATTCTATACCTCAATTACCTGACATTGGCCATGGCACCTATGTTGTCCAAGTCCCTAAGGACCAAATCTACCGCATTCCACCACCCGAAAATGCTCGTATTGCCGAGCTTCATCGAAAACCTCACACCAAGAAGACAAACCGGACATGTTGTTGGTGTATTGTATTCATCGTGGTCTTCCTCGCTATTGTCATATTGGTTGGAGGTTTTTTAAGTGGTCTTTTTCCCATTGTACTTACACCAAAGGATCCAAAGTTTTCAATCCAACACTTTCTTTTACAAAGCAAACCACGCTCACAATACAAAATCACTATACAAGCCCAAAATCCAAATACAAACGTGGACATTTTATAT…
VfLEA_2-13	rna-VFH_II084800	Protein	MEERASPLPPPPQDSNSIPQLPDIGHGTYVVQVPKDQIYRIPPPENARIAELHRKPHTKKTNRTCCWCIVFIVVFLAIVILVGGFLSGLFPIVLTPKDPKFSIQHFLLQSKPRSQYKITIQAQNPNTNVDILYKGGEVSLSLKRQKIASGDYPTFSQANQNSTNFEVTLKSSTTKLPKEVEESKKNVKTKVRVTFSLSINVQTQMKMSLLQSGSRTYDVNCQVSVDSLAKTTKVVSQQCETK
VfLEA_2-14	rna-VFH_II094840	CDS	ATGGCAGAGTCTCAAAACACGTCGTTCTCCAGGAGACCCGCATTGGCTTCCAACACTGTTCCACTACCGGTCTACGGTTATCCATCCCCGGCAAATGCCTTTCCTTACGCCAACAATAATCAGCGGAAAAATAGCTGGTGCGGGCGCTGTTGTTGTCTCTGGTGGTTCATCGGCATCATACTCACTCTAGCTGTGCTCTTTGTCATCGCTGTTGTTGCTTTTTGCTTGATTACCCGGCCAGAATTACCTTATTTTGCAATCGATAGTATCGCTGTTAACGGAATGAACCTCACATCATCGTCTGTTATTTCTCCGGCAGTTGACGTGTTTATAAGGGCTGATAACGGTAACAACAAGATTGGAATTTACTACGAGAAGCATAGCACCGCTGAAATATTT…
VfLEA_2-14	rna-VFH_II094840	Protein	MAESQNTSFSRRPALASNTVPLPVYGYPSPANAFPYANNNQRKNSWCGRCCCLWWFIGIILTLAVLFVIAVVAFCLITRPELPYFAIDSIAVNGMNLTSSSVISPAVDVFIRADNGNNKIGIYYEKHSTAEIFYRDVCLCNGALPAFYQPTNNVTVFQTVLKGNGTKLAERDRRALVNAVAKWSVPLTLKMRAPVKVKVGLVRTWKIGDFVFDCDVIVDQLTAQAKIVDTDCSYGLHHS
VfLEA_2-15	rna-VFH_II094880	CDS	ATGGCTGATAGAGTTCACCCAAACGCCTCTCCACTCTCAAACGGCTCCCCAACGCCGTCGTCTGAGAAAACACCGGCGTCAGTTCCACCCGCTCCCAAAGCAGCTCCATCCGCTACCAAAGCACCTCCACCGGCTGGGACCTATGTCATCCAGGTTCAAAAGGATCAGGTCTACCGCTACCCTCCGCCAGAGAATGCCCGTCGTTTTGATAACTACACTCGCCGGAAAAGCAGTAGATGCCGCTGCTGTCGTTGTTTCTGTTGGTTCATCGGTGTTATTTTAACTCTAGCCGTCCTCCTCGCCATCGGCGCCGGTGTTTTCTACTTGGTGATCCGTCCGGAAGCGCCTAAGTATTCAATCAACCGCGTATCTGTCCAGGGAATGAACCTCACCACGCGG…
VfLEA_2-15	rna-VFH_II094880	Protein	MADRVHPNASPLSNGSPTPSSEKTPASVPPAPKAAPSATKAPPPAGTYVIQVQKDQVYRYPPPENARRFDNYTRRKSSRCRCCRCFCWFIGVILTLAVLLAIGAGVFYLVIRPEAPKYSINRVSVQGMNLTTRSPISPEFDVSVNADNGNRKIGIYYNKDSTVELFYRGVKLCNGALPAFYQPSNNVTVFETVLKGNNVEVAGSDRNALLNAVKKQSVPLTLKLRVPVKFKAGSVKTWAFHVKVQCVVTVDRLTAKAKIVSRDCSYGLDLWNW
VfLEA_2-16	rna-VFH_II137160	CDS	ATGTCTGTAATTACAATACAATCTCCAAAACATTGTGCAACAAAACAAGTACTAAAAATAGAAAGAAACTACAAGAAAATCTTGTTTGCTTTCTCAACATTTTTCACCACAATCCTCTTACTCATACTCCTCATCTACTTCATCCTCAAACCATCAAAACCTCAATTCTCCCTCCAAGAGCTTGACATCTATCAACTAAACCTCACCGGACCAATCCTCAACTCATCAATCCAACTCACTCTCCTCTCAAAAAATCCAAACCAGAAAGTTAGCATTTACTACGACGAGTTTCAAGTCTATGCCACTTACAAGAATCAACAAATAACTACTGACTCATTTCTGCCACCCTTTTACCAAGGACAACAAGAGACTAATCTTCTCTCATCTTCTTTGATAGGA…
VfLEA_2-16	rna-VFH_II137160	Protein	MSVITIQSPKHCATKQVLKIERNYKKILFAFSTFFTTILLLILLIYFILKPSKPQFSLQELDIYQLNLTGPILNSSIQLTLLSKNPNQKVSIYYDEFQVYATYKNQQITTDSFLPPFYQGQQETNLLSSSLIGNALPVAPSIGYQMGHDQASGRLVLNLKVNGKLRWKIGTWVSGRYRFNVNCVSVTAFGIGTSMNVPLPPMTSQCSTII
VfLEA_2-17	rna-VFH_II205000	CDS	ATGCTCAGACTAGTCACCTTATTACTGGAATTAAAGATGCAAAAACAGATCAACAAGTCTAGAAATCAAAGTTTTAGGTACATAGTGGACAGAATCAGAGATAAACTCCAAAGTTGGAAGGAAAAGACTCTATCCTATGCTGGCATAGTAACTCTTATAAAATCTATTTCTCAAGCTATTCCAAAGTCATTGGTTCTTATTATTGCAATATCCATCACCATTGGAACACTCTACCTTGTTTTTAGGCCAAAGCTTCCTAAATACTCAGTAGACAGATTGAGAATAGCACAGTTCAATCTGTCTGATAATAACAATCTTTTTGTTACCTTCGATGTAACAGTAACTGCTAGAAATCCAAACAAGAAGATTGGAATATATTATGTAAGTGGAAGCAATATA…
VfLEA_2-17	rna-VFH_II205000	Protein	MLRLVTLLLELKMQKQINKSRNQSFRYIVDRIRDKLQSWKEKTLSYAGIVTLIKSISQAIPKSLVLIIAISITIGTLYLVFRPKLPKYSVDRLRIAQFNLSDNNNLFVTFDVTVTARNPNKKIGIYYVSGSNISALYKETELCEGSLPNFYQGHRNITVLNLPLTGQTQDATGLVNTLQQQLQEKGNLPQNIKVNQNVRVKIGKLKLFKLILFVESKLLKKEEEKTILPQISKVLSTKDASGSGEYETSGSSGYGTGSAVGLTGIMVAKSTEFSYQELAKAINNFSLDNKIGQGGFVVVYYAELRGEVLTHVHHLNLVRLIGYCVEGSLFLVYEHIDNGNLGQYLQGLGKISKNMLLEMKKNTYLEMKKNTLLINDSDL
VfLEA_2-18	rna-VFH_III037880	CDS	ATGTCGGTAAAGGAGTGTGATCACCACACAGGAAGAAAAAGAATACTCTTCCAAAGAATCTTCTGGGGAATCATAGTGTTCCTTTTCTTAGTCTTACTCACAATTCTCCTCATATGGGCAATCCTAAGACCAACCAAACCAACCTTCATCCTCTCCGACATAACCGTCTCCGCCTTCAACGCAACGCAGCCCAATCTTTTAACCACCAATTTCCAAATAACCCTAATGTCAAGAAACCCCAACGACCACATCGGTATCTACTACGACCGTCTCGACACCTATATCACCTACCGGAGCCAACAAATCACTTACCGTACCTCCATACCACCTTCCTACCAAGGCCACAAAGAAGTCGACGTCTGGTCGCCGGGGGTCTACGGCACTGACGTCCCTGTTGCT…
VfLEA_2-18	rna-VFH_III037880	Protein	MSVKECDHHTGRKRILFQRIFWGIIVFLFLVLLTILLIWAILRPTKPTFILSDITVSAFNATQPNLLTTNFQITLMSRNPNDHIGIYYDRLDTYITYRSQQITYRTSIPPSYQGHKEVDVWSPGVYGTDVPVAPFNFQTLSQDQSNGNFYAIVKVDGRVRWKVGTFISGHYHLYVQCPAYISVRNDGTGVDMGANGAYIGANVVKYQIDRRCSVSL
VfLEA_2-19	rna-VFH_III038000	CDS	ATGGTAGAAGCACAAAACCACAGCGGTAGCAAAAGACGCTGTTGCTGTTGCTGCATCTTCAACAAAGTTTGGAAGTTTCTCTTAGCAACAACCATCTTCGTTGCTCTCATAATGCTCATTTTATTCCTCGTCATCAAACCACGAACCTTCAAATTCAGTGTCAATGAAGCCAAACTCACCCAATTCAACTACACCACCAAAACCAACACCCTCCATTACAACCTCGTACTCAACTTTACATCACGTAACCCAAACAAAAACCTCAACATCTACTACGATGAAATTAACGGACATGTATCCTACGAAGGAACAAGGTTTGCTTCATCAAACGTTATAACAAGGTTAAATTCATTCCGTCAATACACGAAGAGCACCAACCGAATGACCGGTGTTTTCTCC…
VfLEA_2-19	rna-VFH_III038000	Protein	MVEAQNHSGSKRRCCCCCIFNKVWKFLLATTIFVALIMLILFLVIKPRTFKFSVNEAKLTQFNYTTKTNTLHYNLVLNFTSRNPNKNLNIYYDEINGHVSYEGTRFASSNVITRLNSFRQYTKSTNRMTGVFSGKRVVVFDRDQASDFIRDKKNRVFRIDVKLYFKLRFVLDDFYVGHSKGNIKCGLYVPFDSNGTKVINAFQPTKCHVNF
VfLEA_2-20	rna-VFH_III038080	CDS	ATGTCAAATCAACTCAACGGCGCTTACTACGGCCCTTCCATCCCGCCGCCGCAACCCCACCGTCGTCACCGCAACGACTCCTCCTGCGGCTTCTGCAGCTGCCTCTGCGGCTGCTTCCGCGGCTGTTGCGGCTGCATCTTCAACTGCATATTGAGCATCATCTGCAAAATCCTCACCACAATCCTCATCATCGTGGTAATCCTCGGCTTCCTCTTCTGGCTCATCGTCCGTCCTAACGTCGTCCACTTCACCGCCACCGATGCATCTCTTTCTCAATTCAATTTCACCAAAAACAACGCACTCCACTACGATCTCACCGTCAACATCACAATCCGAAACCCTAACCGCCGCGTCGGAATCTATTACGATAGCATCGAAACGGTTGCGTTTTATAAAGAT…
VfLEA_2-20	rna-VFH_III038080	Protein	MSNQLNGAYYGPSIPPPQPHRRHRNDSSCGFCSCLCGCFRGCCGCIFNCILSIICKILTTILIIVVILGFLFWLIVRPNVVHFTATDASLSQFNFTKNNALHYDLTVNITIRNPNRRVGIYYDSIETVAFYKDVAFGNQTLPGFFQHHKSTNFLNPVFKGEQVILLSSDQVSEFDKEKENGVYGINVKVLMNVRFKLGLFKSGKAKPKVRCDLQVPLKSNNGSSLSNAFQVTECDWDYKWRLFH
VfLEA_2-21	rna-VFH_III075080	CDS	ATGTCAGATCATCAAAGACCGAAAATCCACCCGATGGATGTGGAAGCACAACCACACCCTAGGACGCATTTAGTATCTCCTGGTTCGTCTAGATCAGAAAAGGCCATCCCTGTGCCTCCTCCACTACTGCATCAACATGCTATGCCAGCGATAAACTCTTCCCAACCAAAAAGAAGCTGCTTTTGCAGGTGCATATGTTGCACACTAGCCATGTTATTCCTTCTTCTCATTATCTTGGCAGCATCTGCAGGAGCTCTTTACCTCATCTTCAAACCAAAGCTTCCAAGTTACTCAGTCGACACTCTGAGGATATCTGATCTGAGGCTTAACTTAGACTTGAGTCTCTATGCAAAGTTTGACGTAAAGATCACAGCGACAAACCCGAACAAGAAGATTGGT…
VfLEA_2-21	rna-VFH_III075080	Protein	MSDHQRPKIHPMDVEAQPHPRTHLVSPGSSRSEKAIPVPPPLLHQHAMPAINSSQPKRSCFCRCICCTLAMLFLLLIILAASAGALYLIFKPKLPSYSVDTLRISDLRLNLDLSLYAKFDVKITATNPNKKIGIYYEKGGKLSVLYTNTKLCEGSLPEFYQGHQNKTALNVSLTGQVQSGRTLMSALQQQQQTGRIPLDLNIHAPIAIKLGRLKLKKVKVLGQCQLVVDSLSSNNLVSIKASNCNFKMKV
VfLEA_2-22	rna-VFH_III149240	CDS	ATGTACGGAAACGACCACATACCCGTTCACCACGTCACGGGCTCGGGCCCAAACCCACGCCCGAAGCCCATAAAGCGCCATCATTCGACCAAATACTATCTCCAACGTGTCCAAGACAGTCTCACTACCCGTGTCTCCAAAATGGTCTGCACCATCTTCTTAAGCCTCCTCGCAATCATCGGGCTCATCACCTTCATCGTCTGGCTCAGCCTACGTCCACACCGGCCCAGATTCTTTCTCCGTGACTTCACCGTTGCGGGCCTTCAGGCCCAATCCGGAGTTCAAACAGCCCAGTTAGCCTTCAAAGTAGACGCGCGAAACTCCAACCTAAACATTGGAGTTTACTACGAGTCAATGGCCGGGACGGTTTATTACCGAAACAACGTTATCGGGTCAACA…
VfLEA_2-22	rna-VFH_III149240	Protein	MYGNDHIPVHHVTGSGPNPRPKPIKRHHSTKYYLQRVQDSLTTRVSKMVCTIFLSLLAIIGLITFIVWLSLRPHRPRFFLRDFTVAGLQAQSGVQTAQLAFKVDARNSNLNIGVYYESMAGTVYYRNNVIGSTPIPFPSYQGPKNTTKVIAVFAGPTLTVSSQGWTEIQNDRADGSVMFSLELTSVIKFKISSWESQRHKMHANCDVGIAANGSLLHIYKDKRCIVSFA
VfLEA_2-23	rna-VFH_IV000240	CDS	ATGAAAGTAGGATCTGGCAAGGGGAGAAAAACATGTCTCACAGTGACTATAATTTTCATTGCAATTGTATTGCTAATTCTCATTCTGGCTTTCACTGTATTCAAAGCCAAGCATCCTGTTAACACCGTTGACTCAGTAAAGTTACAAAACTTCGACATCAACTTGGATATAGCAAAACTAAAGGTTGATTTGAATGTAACCCTTGATGTGAATGTATCCGTCGAGAACCCAAATAAGGTTGGTTTCGATTATTCAAACACCACTGCACACCTCAATTACAGAGGCCAGCTTATAGGCGAAGTCCCTATCATTGCCGGACACATCTCTTCCGGTGGGACAAAAGGATTCAACCTCACTCTCACCGTTATGGCCGACCGATTGTTATCCAATTCCCAGCTT…
VfLEA_2-23	rna-VFH_IV000240	Protein	MKVGSGKGRKTCLTVTIIFIAIVLLILILAFTVFKAKHPVNTVDSVKLQNFDINLDIAKLKVDLNVTLDVNVSVENPNKVGFDYSNTTAHLNYRGQLIGEVPIIAGHISSGGTKGFNLTLTVMADRLLSNSQLYSDIISGTLPLNTFVTIKGKVTIFGFIKVHVVSSASCDLAVNTSNRTVANQLCQYKTKL
VfLEA_2-24	rna-VFH_IV045680	CDS	ATGTCGCACTTGGTGAATAAAGTGAAGAACTTCGTATCTGACAAATTCCACGGCGTGGCCAAGCCAGAAGCGAGTGTCACCGACGTGGATTTTAAACGCGCAACCATGAGTAGCGTCGAGTATTTGGCCAAAGTTGCTGTTCATAATCCATATTCACATTCTCTCCCTATTTGTGAGGTCAACTACTCATTCAAAAGCGCCACTAGGGAGATAGTATCAGGGACAATACCAGATCCAGGGTCATTGAAAGCAAAGGATACAACAATGGTGGATGTACATGTGAAGGTGCCATATAACATATTGATGAGCTTGGCAAAGGACATTGGAGCTGATTGGGATATTGATTATCAGTTGGATTTAGGTCTTGTTATTGACCTTCCTGTTGTTGGTAACTTCACC…
VfLEA_2-24	rna-VFH_IV045680	Protein	MSHLVNKVKNFVSDKFHGVAKPEASVTDVDFKRATMSSVEYLAKVAVHNPYSHSLPICEVNYSFKSATREIVSGTIPDPGSLKAKDTTMVDVHVKVPYNILMSLAKDIGADWDIDYQLDLGLVIDLPVVGNFTIPLSHKGEVKLPTLF
VfLEA_2-25	rna-VFH_IV045720	CDS	ATGTCGCAGTTGATGAATAAAGCCAAGGACTTCGTCTCTGATAAAATCAGCGACGTGGCCAAGCCTGAAGCGAGTCTCACCGACGTCGACTTTACGCGTATAACCATGAACAATGTGGAGTACTTGGCCAAAGTTGCTGTTCATAATCCATATTCACATCCACTCCCTATTTGCGAGATCAAGTACTCATTCAAAAGCGCCACTAGAGAGATAGCATCAGGGACAATACCTGATCCAGGATCATTGAAAGCAAAGGATACAACAATGGTGGATGTACCTGTGAAGGTGCCGTATAGCATATTGATGAGTTTGGCAAAGGACATTGGAGCTGATTGGGATATTGACTATCAGTTGGATTTGGGTCTTGTTATTGACCTTCCTGTTGTTGGTTACTTCACC…
VfLEA_2-25	rna-VFH_IV045720	Protein	MSQLMNKAKDFVSDKISDVAKPEASLTDVDFTRITMNNVEYLAKVAVHNPYSHPLPICEIKYSFKSATREIASGTIPDPGSLKAKDTTMVDVPVKVPYSILMSLAKDIGADWDIDYQLDLGLVIDLPVVGYFTIPLSRKGEVKLPKPF
VfLEA_2-26	rna-VFH_IV045760	CDS	ATGGCAGAAACCGATCAAGCAAGACCATTAGCTCCAGTTAGAATCCACCCAAGAAGCGATGATGAAGAAAAAGCTCTCAAAACAAAGAACCGTAGAAGAAAGGTCAAGTTATGTGGTTGTATAACAGCGATTTTACTACTACTTTTAGTCATAGTAATTGTCATCTTAGTATTCACGGTTTTTAAGGTTAAAGATCCGAAGGTAACAACAAATGAGATCCACCTCACAAACTTTGGTCTCAACCTAGTTCAACTTCCAACACCTCAAGTTAAGATCAACATGACCATGGTAGTGAACATGTCTATTAAGAATTCTAATAGAGCATCCTTTAAGCTTGGGAATAGCACGACATCGGTGTACTATCGCGGTATATCGGTTGCGGACGCGGAGATACCGCCG…
VfLEA_2-26	rna-VFH_IV045760	Protein	MAETDQARPLAPVRIHPRSDDEEKALKTKNRRRKVKLCGCITAILLLLLVIVIVILVFTVFKVKDPKVTTNEIHLTNFGLNLVQLPTPQVKINMTMVVNMSIKNSNRASFKLGNSTTSVYYRGISVADAEIPPGLVIKARKTSGLNVTVDVMADRLASSPDLVRDVLQGEMIMNTYSVIPGRVKILFIKKHVEVKMNCTMTLNISTRGIQDMNCRRKVKL
VfLEA_2-27	rna-VFH_IV053120	CDS	ATGGCAGAAATAATGCAAATACATCGCCAAGAAGATCCATTTCAAGAACGCCATTCACAACGCCAACAAGATCCATTTCAAGAACGCCATTCACAACGCCAACAAGATCCGTTTCAAGAACACCATTCACAACGTCAACAAGATCCAACTCAAAAACACCCTTCACAACGTAATTTTCCTAACAAAATGCCACAACAGCATCATCAACAACAACAACAAGGTTATCACTATCCAATGGAACACAAAGGTAACATGGATTCTCGTTACAGAATACCAAATGCTCCAAAACGTGAACACTGCATATGCATCACAATCTTCTTCCTTTTACTCGGCATCATACTCCTCATCTTATGGCTAGCTTACCATCCCTCAAAACCTCACATCACAGTCACCAGTGCT…
VfLEA_2-27	rna-VFH_IV053120	Protein	MAEIMQIHRQEDPFQERHSQRQQDPFQERHSQRQQDPFQEHHSQRQQDPTQKHPSQRNFPNKMPQQHHQQQQQGYHYPMEHKGNMDSRYRIPNAPKREHCICITIFFLLLGIILLILWLAYHPSKPHITVTSASIYSLNATSPPFMSISMQFTIFIRNPNKRVSIYFDRLSTYVSYRNQPITPHVILQPLYLEKHGTVSVSPVLGSVPVPVSADVMNGLVVDEGYGVVGVKLVLQGRLRWKSGEIKSAHYNLYAKCDLLLGLKKGLVGQIPLIGAPVCDVDT
VfLEA_2-28	rna-VFH_V007640	CDS	ATGAAAATCTCCAAAGAAACATGTTACTCTTCTTACACTAACCTCCTATGGCCATGCCAACCTCGTACGGAACAAAACCACATTGTTTTCTCCAACCGTTTTCGAGTCACATGCACCGTGAGCCTTCTACTCTTATTCACCACTGTCTACATTTTCTGGCCGTCGGATCCATATCTCAAGATCGTACGGTTGAAACTGAAGAAGATTAAGATACACCGTGTGCCGCACATCACCGTAGACATCTCCATGGTCCTCACGCTGAGAGTGCAAAACGCTGACGTGTATTCCATGGATTTCGGTGCGGTTGACGTGGCAGTGTCTTATAGAGGGAAGCCACTTGGGCACGTGACGTCGGAGAATGGTCACGTGAGGGCTATGGGTTCTTCTTTTGTGGATGCT…
VfLEA_2-28	rna-VFH_V007640	Protein	MKISKETCYSSYTNLLWPCQPRTEQNHIVFSNRFRVTCTVSLLLLFTTVYIFWPSDPYLKIVRLKLKKIKIHRVPHITVDISMVLTLRVQNADVYSMDFGAVDVAVSYRGKPLGHVTSENGHVRAMGSSFVDADAEFSGIGVLPEILLLLEDLAKGTVPFDTVSQVKGKMGILFFHFPIKAKLTCELLVSTINQTIVRQHCTYE
VfLEA_2-29	rna-VFH_V011840	CDS	ATGACAGATCGAGTATACCCCGCCGCCAAACCCACCCCCACCACCAACGGAAACGGCGTAACCACCGCCAACCCATCTTTCCCAGCCACTAAGGCCCAACTCTACGGTGCCTCTCGTCCAACCTACCGTCCTCAACCCCACCACCGCCGCACCCGCCGCCGTTGCTGCTGCACTTTCTTCTTCTACCTCCTCCTCATCATCCTCATCCTCCTCCTCCTCATCGGCCTCACCGGCACCGCTTTCTATCTCATCTACCGCCCCCACCGTCCCACCTTCACCGTCACTTCCCTCAAACTCTCCTACCTCAACCTCACTTCTTCCTCATCTCTCAACTCAAAGTTCAACGTCAACATCACCGCCAAAAACCCCAACAAAAACATCATCTTCGTTTACCAACCC…
VfLEA_2-29	rna-VFH_V011840	Protein	MTDRVYPAAKPTPTTNGNGVTTANPSFPATKAQLYGASRPTYRPQPHHRRTRRRCCCTFFFYLLLIILILLLLIGLTGTAFYLIYRPHRPTFTVTSLKLSYLNLTSSSSLNSKFNVNITAKNPNKNIIFVYQPTSISILSNEIDVGHVTLPSFKHGKKNTTLLKASILNKGEPLESDAASELKKNMKSKNGLPLKVKLDTKVKAKLGKLKTPNVRIRVSCDGIRVHLPAGKKPVPVTASTSKVKCEVDVRFKIWKWTV
VfLEA_2-30	rna-VFH_V060280	CDS	ATGAAGAACACACAAACCAAACAAGATCAAGAACAAGAACATGTTTTAATGATTCCACCAAAAAAAGGAACACACACATGCATAACTTGCTTTTGCATAGTATTGTTACTTTTATTAATCTTAGTAACAGTTTCTGTTGTTCTTGCCTTAACCATTTTCAAGCCTAAACAACCAAAAACAACAATTTCTTCCGCTACTTTACAATCAATATCACCTCGCCTAACACTTCCTGTTATCGACATACAAATCAACGTTACTCTCGACATCAAGATTCTAGTCGAGAATCGAAACCGAGCCAGCTTTAAACATGAAGATGGAACTAGTCTTTTGATGTATAAAGGTGTTGAAGTTGGAGATACTGATATTTTTCCCGGTTTGATTCCTGCAAGAAGCTCTACG…
VfLEA_2-30	rna-VFH_V060280	Protein	MKNTQTKQDQEQEHVLMIPPKKGTHTCITCFCIVLLLLLILVTVSVVLALTIFKPKQPKTTISSATLQSISPRLTLPVIDIQINVTLDIKILVENRNRASFKHEDGTSLLMYKGVEVGDTDIFPGLIPARSSTILPSRLVLQADKLASNMTGFVEDLLGGQLSLQTVTRIPGKITFLGFIKKHIVAVSNCQFVFGVHDMQIKSQICKNKAKL
VfLEA_2-31	rna-VFH_V070880	CDS	ATGTTTTCTTTATTTACAATCTTCACTTTCTTCTCTCTACTCAACAATCAACGTCATCACACCATCATCCACCACCATCAACCACGATCAACCATGGAGCTACTAGACAAAGCCAAAACCTACGTTGCTGAGAAAATCGGTGAAATGCCGAAACCAACGGCGAGTATAACGGACGTTGATTTCAAGCGCGTGACCCGCGAGAGTGTCGAGTATTTGGCTAAGGTCAATGTTTCAAATCCTTATTCAACTTCAATTCCAATCTGTGAGATCACCTACTCCTTCAAAAGTGCTGCAAGGGAGATAGCATCAGGGAGAGTACCAGATCCAGGATCATTGAAAGCAAGTGACACAACACTGCTTGAAGTGTTGGTGAAAGTGCCTCATAGCATATTGATTAGT…
VfLEA_2-31	rna-VFH_V070880	Protein	MFSLFTIFTFFSLLNNQRHHTIIHHHQPRSTMELLDKAKTYVAEKIGEMPKPTASITDVDFKRVTRESVEYLAKVNVSNPYSTSIPICEITYSFKSAAREIASGRVPDPGSLKASDTTLLEVLVKVPHSILISLAKDIGADWDIDYQLDIGLVIDLPVIGNFTIPLSQKGEIKLPKVSDMFI
VfLEA_2-32	rna-VFH_V153240	CDS	ATGTACGAGAAACAGCAACTCAACGGAGCCTACTACGGCCCCTCAATCCCCCCACAAAGAACCCACCACCGCCCCTCCCGCGGCGGCGGTTTCGACTGCTGCTGCGGTTGTCTCTTCAACCTCATCTTCAAACTAATCCTCACCGTCATAATCATAATCGGAATCGCCATCTTCCTCTTCTGGCTCATAGTTCGTCCCAACGTAGTCAAAGTCCACGTCACCAACGCTTCCCTCACGCAATTCAACTACACCACCAACAACAACAACCTCAACTACGATCTCTCTCTCAACCTAACAATCCGCAACCCGAACAAACGACTTGGTATCTACTACGATTACATCGAAGCTAGAGCTTTGTACCATGATGCTAGAGTTGAATCGGTTTTTCTTGATCCTTTT…
VfLEA_2-32	rna-VFH_V153240	Protein	MYEKQQLNGAYYGPSIPPQRTHHRPSRGGGFDCCCGCLFNLIFKLILTVIIIIGIAIFLFWLIVRPNVVKVHVTNASLTQFNYTTNNNNLNYDLSLNLTIRNPNKRLGIYYDYIEARALYHDARVESVFLDPFYQGHKTTNFLNTSFKGSKVMVLDGDQSLDFNKEKASKVYEIDLKIYLRIRFKLGVLKTRTIKPKVTCELRVPLNSGGGATTVDGGFQTTKCDWDR
VfLEA_2-33	rna-VFH_V153680	CDS	ATGTCGGTAAAAGAATGCAACCACCACAAAGGAAACAAACACAAGCGCATCAGAAAAATCTTCTGGGGAATCGTAATCTTCCTCTTCATCGTCCTCCTCACAATCCTAATCACCTGGGCAATCCTCAAACCTTCCAAACCATCTTTCATCCTGCAAGACGTTACCGTCTACGCTTTCAACGCCACCGTTCCAAATTTCCTCACCTCGAATTTCCAAGTCACCGTCTCTTCTCACAACCCCAACAACAAAATCGGCATCTACTACGACCGTCTAGACGCTTTTATCACTTACCGGAGCCAGCAAATCACCTACAGAACCGCCATACCTCCGTCGTACCAGGGCCACAAAGACCTCGACGTTTGGTCGCCGTTTGTTTACGGAACCAACGTCCCAGTTGCT…
VfLEA_2-33	rna-VFH_V153680	Protein	MSVKECNHHKGNKHKRIRKIFWGIVIFLFIVLLTILITWAILKPSKPSFILQDVTVYAFNATVPNFLTSNFQVTVSSHNPNNKIGIYYDRLDAFITYRSQQITYRTAIPPSYQGHKDLDVWSPFVYGTNVPVAPYNSVTLSQDQSNGNVLVVVKIDGRVRWKVGTFISGHYHVFVRCPAFITFGPQSNGISVGDSGAVKYQIVQRCTVSV
VfLEA_2-34	rna-VFH_V153720	CDS	ATGGTGCTCAATTTCACTGCCCGTAATCCAAATAAAAAACTTGGTATATATTACGATAAAGTTGAGGCTCATGCATTCTATGAAGGGGCAAGGTTTGCAAATATTGATGTCATCACACACATGAATTCTTTCCGCCAAGACAAGAAAAGCAGTGATCCTATGAGTGGTGTTTTCTCAGGACAACAGTTGTTGATGCTCCATAATGATCAAGTGTCTGAATTCAACAAAGACAAGAGTGTTGGAGTTTATGATATCTATGTGAAACTCTACTTCAGGATTAGGTTCAAACTCGGAGACTCCATTTCTCATAGTTACAAGCCAAAAGTCAAGTGTGACCTCAATGTTTCGATGAATTCTAGGAATAATGCAACTTTTACCTTTACTAGGGTTTTGCCTACC…
VfLEA_2-34	rna-VFH_V153720	Protein	MVLNFTARNPNKKLGIYYDKVEAHAFYEGARFANIDVITHMNSFRQDKKSSDPMSGVFSGQQLLMLHNDQVSEFNKDKSVGVYDIYVKLYFRIRFKLGDSISHSYKPKVKCDLNVSMNSRNNATFTFTRVLPTKCDVLF
VfLEA_2-35	rna-VFH_V177840	CDS	ATGGACGGTAATGAGGGTTTTCCCGCTTATTGCCCCTCATGTGAGCAAGTTAAGGACGTACTCGTCCTACTTGCTGGGCTTGCAAGTTCTGTCTCTATCATCTTCCTGCTAGTCGTCACTTTTTCTCCCTCTAATCTCAAGTTCCACATAACTGATGCTTCTCTTACAATGTTCAACCTCACTGGCAACAACACTTTGGATTACAAGTTAGAAGCCAACATCACATCAAGAAATCCCAACAAGAACGTTGAAATATACTACAGGAAGCTCGCCGCAGTTGCATGGTACAAAGACAATGAGTTTGCTAGAGTGAATCTGCCACCTTTTGATCAAGGCCACAAGAATACCACTTTTCTGCATGTAGCGTTTGAAGGGAAGGGTTTGATCAAACTCAAACCT…
VfLEA_2-35	rna-VFH_V177840	Protein	MDGNEGFPAYCPSCEQVKDVLVLLAGLASSVSIIFLLVVTFSPSNLKFHITDASLTMFNLTGNNTLDYKLEANITSRNPNKNVEIYYRKLAAVAWYKDNEFARVNLPPFDQGHKNTTFLHVAFEGKGLIKLKPKQLFEYNEESRVGIFNDLAVDLDLLVRYKFQSHRTTAYYPPIVKCRRLSLLLNSNGNSSSPPSFHVTRCRSGFFFANRA
VfLEA_2-36	rna-VFH_VI018360	CDS	ATGTCCACCAAAGAATGCGGCCACCACGACGACGAACACCGCCGAAAACTCCTCCGCTTAATAATCGCCGGGATAGCATCACTAATCTTGGTAATACTCCTAACCATCTTCATAATATACCTCATCCTCAAACCAACAAAACCACAGTTCATAATCCAAGACGCAACAATCTACAATTTCAACATCTCTTCTCCAACTTCCTCACCTTTTCCCACACCCAACACACTCTCCCTCACAATGCAAGTCACACTCTCCACCCACAACCCTAACAACAAAATCGGAATCTACTATCAAAACCTTCACGTCTACGCTTCCTACCAAACCCAGCAGATCTCATTTCCATCTGCACTTCCGGATACTTACCAAGGGCATAACGATTTCACAGTTTGGTCGCCGTTT…
VfLEA_2-36	rna-VFH_VI018360	Protein	MSTKECGHHDDEHRRKLLRLIIAGIASLILVILLTIFIIYLILKPTKPQFIIQDATIYNFNISSPTSSPFPTPNTLSLTMQVTLSTHNPNNKIGIYYQNLHVYASYQTQQISFPSALPDTYQGHNDFTVWSPFIYAVAVPVSPFTFSALQQDENNGMVLVSVKVNGRVKWKVGSWISRRYHIFVNCPAYVRFVGDRNNGVGVLAPAVKFQVLQSCTVDV
VfLEA_2-37	rna-VFH_VI019760	CDS	ATGGAAGAAAAAAAAGGAGTCAAATGGAGTTGGACATCAGCCCTCATCGGAGCAGCCTCCGCCGTAGCCGCCACCTCAATCCTCTCCGCCAAACCCAAAGACCCAACCTTCCACCTCATTTCCATCAACTTCACTTCCCTTAAACCCAGCCTCCCCGCCATCGACGCCGAGGTTCTCCTCACCGTCCACGTCACCAACCCCAACATAGCCCCAATCAACTACTCCTCAACCACCATGTCCATCTTCTACGAAGGCTCCCTCCTCGGCTCCGCTCCGGTTCAAGCCGGTTCACAACCACCGCGCTCCTGCCAGCTCCTCCGACTCCCCGCCCGCCTCAAGGCAAGAAAGCTAGCCAAACACGCCGGAAGAGTGGTGGCGGATGTGGCTAAGCGGGAGATG…
VfLEA_2-37	rna-VFH_VI019760	Protein	MEEKKGVKWSWTSALIGAASAVAATSILSAKPKDPTFHLISINFTSLKPSLPAIDAEVLLTVHVTNPNIAPINYSSTTMSIFYEGSLLGSAPVQAGSQPPRSCQLLRLPARLKARKLAKHAGRVVADVAKREMILDAAVDIAGTARLLWWDHNFKVHVNSHVTVDPVFLDVIDQESTAQLELFASDDELEGEDEIEAKVEE
VfLEA_2-38	rna-VFH_VI062600	CDS	ATGAGAGGAGTAAGAATGCACAGAAAAACAGACTCGGAAGAAACCACCAACAGCAATGAACAATCTTCCTCCTCTCCGCCGCGTTCACCTCCGCGGCGGCCACTTTACTACGTCCAGAGTCCTTCAAACCACGACGTTGAGAAAATGTCTTACGGTTCAAGTCCTATAGGTTCACCACCTCATCAAAACTTCCACTACTATACCGCTTCTCCCATTCATCACTCTCGCGAATCTTCCACCTCTCGTTACTCCGCTTCGCTGAAAAACCCTCGCAACATTTCAGCTTCCTCCTGGAAGAAACTGAATAACAGGAACAGTCTCGATGATCTTGATTTAGAGGAAGACGAAGATGATGAAGGTGTTTATGATAATACTCGTAATGTTCGGTTGTATTTTGGA…
VfLEA_2-38	rna-VFH_VI062600	Protein	MRGVRMHRKTDSEETTNSNEQSSSSPPRSPPRRPLYYVQSPSNHDVEKMSYGSSPIGSPPHQNFHYYTASPIHHSRESSTSRYSASLKNPRNISASSWKKLNNRNSLDDLDLEEDEDDEGVYDNTRNVRLYFGFFLLFVVLFTLFSLILWGASKTYKPHIVLKSIVFENLNVQSGNDGTGVPTDMLSLNSTVKILYRNPATFFGVHVTSTPLQLSYYQLTLASGQMQEFYQSRKSQRKISVVVFANQVPLYGGISVLGSSNPEHMKSVVLPMNLTFVVRSRAYVLGRLVKSTFHRRIRCSITIHGNKLGKHLNLTDSCVYK
VfLEA_2-39	rna-VFH_VI174440	CDS	ATGGCACATACACATAGAGAACAATCCAAACCCTTAGCACCAAATTTCATATCATTAGCAACTCATTATAGAAGCCCTAGTGCAGAAAACCAGCACCAACATTTATCAGAACACAAAACAAAACGCATGAAAAAGTGTGTCATATGGTGTGGATGCATCACAGCAATTCTCTTGTTACTCTTTGTGATACTCATAATTCTAGCTTTTACAGTTTACAACGTAAAAGACCCTGAAGTGAGAATGAACGGAGTTACATTAATCAGCGGAAACTTCACCAGTAACAACGCTTCAAGTATCGTTACAATCCTCGCTGACATGTCTGTAAAGAACACAAACTCGTTTACTCTCAGGTATGGAGTTGTCAACACAACTGTTTATTACGATGGAACTGAGATCGGA…
VfLEA_2-39	rna-VFH_VI174440	Protein	MAHTHREQSKPLAPNFISLATHYRSPSAENQHQHLSEHKTKRMKKCVIWCGCITAILLLLFVILIILAFTVYNVKDPEVRMNGVTLISGNFTSNNASSIVTILADMSVKNTNSFTLRYGVVNTTVYYDGTEIGGGVTPAGKAKAQRTGRFNVTLEIMAKKLEDKPGWIVDIRDQGLNFSTYTKMSGKVKILNLFKRKVGVELNCTSLYNITTRLITHGGNCVGFVSI
VfLEA_2-40	rna-VFH_VI179040	CDS	ATGGCGGATGGACCCATCCCCACCACCAGCGCCTCCACCACCAGACCAAAGCGACCACGACCACCTTCAGGACGCACCAACCTAGCCTCATGTGTCGTGGCCACAATCTTCTTAATCTTCATCATCATCGTCATCCTCATAGTCTACTACACAGTTTTCAAACCCCAAGACCCCAAGATCGCCGTCAACGCCGTCCAGCTCCCCTCCTTCTCCGTCACCAACAACACCGTTAACTTCACCTTCGCACAATACGCCTCCGTTAGAAACCCTAACCGAGCCGCTTTCTCTCACTACGACAGCTCTCTTCAAATCCTCTACTACGGTAGCCAGGTCGGGTTCATGTTCATCCCCGCCGGCCAGATCGACGCCGGGAGAACACAGTACATGGCCGCAACATTC…
VfLEA_2-40	rna-VFH_VI179040	Protein	MADGPIPTTSASTTRPKRPRPPSGRTNLASCVVATIFLIFIIIVILIVYYTVFKPQDPKIAVNAVQLPSFSVTNNTVNFTFAQYASVRNPNRAAFSHYDSSLQILYYGSQVGFMFIPAGQIDAGRTQYMAATFSVQSFPLSVPPNMGPTLANGDGVGFNFGLRVQPTMEIESKLEMAGRVRVLHFFSHEVKVRTGCRVAIAVSDGSVLGFHC
VfLEA_2-41	rna-VFH_U115840	CDS	ATGAAAGAAGAATGTGGGAAAAAGTGGATAGTGTGTGTTGCTGCAACAATTGGAATTGTGATCTTAATCATATTGGCAGTAGTGATCTTAGCATTCACAGTGTTCAAAGCAAAAGAAATCATTAGCACGGTGGATTCGATCGAGGTTCACGACATGGACATGGGTTTCAGTATGTTTACCATGAGCCTAAACATGAATGTGACATTGGATGTTATTGTTTCAGTGAAAAATCCAAACGTGTATGGATTAAAATACTATAATGGATCGACGCAAATAAATTATAGAGGACAACTAATTGGCGAAGCACCTATCCCTAGCGGAGAGATATCGAGGGGTCAAACCAAAAGAATGAATTTGACACTCACTCTTATGGCAGACCGTGTGTTATCTAATAAACAT…
VfLEA_2-41	rna-VFH_U115840	Protein	MKEECGKKWIVCVAATIGIVILIILAVVILAFTVFKAKEIISTVDSIEVHDMDMGFSMFTMSLNMNVTLDVIVSVKNPNVYGLKYYNGSTQINYRGQLIGEAPIPSGEISRGQTKRMNLTLTLMADRVLSNKHILSDVSSNTMPLSSFMKVTGEVNVLGLTKIHAKSISSCNFTLKISNKTIENKVCRYKKVV

## Sheet: LEA_2 gene information
	Table S1 List of the 41 VfLEA_2 genes identified in this study
Group	Gene	Gene ID	Protein length	Mw(KDa)	pI	Location	Domain	Predicted Subcellular location（WoLF PSORT）
G6	VfLEA_2-1	rna-VFH_I233920	260	29.6084	9.9	Chr1L	LEA_2	cytoplasm
G5	VfLEA_2-2	rna-VFH_I262240	265	29.7166	9.56	Chr1L	LEA_2	cytoplasm
G7	VfLEA_2-3	rna-VFH_I388320	189	20.8591	9.02	Chr1L	LEA_2	chloroplast
G2	VfLEA_2-4	rna-VFH_I479680	203	23.2453	9.54	Chr1L	LEA_2	Endoplasmic Reticulum
G7	VfLEA_2-5	rna-VFH_I490240	247	26.921	9.51	Chr1L	LEA_2	nucleus
G1	VfLEA_2-6	rna-VFH_I061160	232	25.7443	9.96	Chr1S	LEA_2	chloroplast
G3	VfLEA_2-7	rna-VFH_I061200	221	24.5294	9.17	Chr1S	LEA_2	chloroplast
G7	VfLEA_2-8	rna-VFH_I159520	237	26.4043	7.76	Chr1S	LEA_2	cytoplasm
G4	VfLEA_2-9	rna-VFH_I171560	220	25.1296	9.56	Chr1S	LEA_2	cell wall
G7	VfLEA_2-10	rna-VFH_II064320	255	28.864	6.3	Chr2	LEA_2	cytoplasm
G6	VfLEA_2-11	rna-VFH_II065840	254	29.0108	9.81	Chr2	LEA_2	Golgi apparatus
G6	VfLEA_2-12	rna-VFH_II065880	249	28.2389	9.74	Chr2	LEA_2	cytoplasm
G5	VfLEA_2-13	rna-VFH_II084800	242	27.0713	9.6	Chr2	LEA_2	cytoplasm
G5	VfLEA_2-14	rna-VFH_II094840	239	26.4506	8.96	Chr2	LEA_2	chloroplast
G5	VfLEA_2-15	rna-VFH_II094880	273	30.0818	9.82	Chr2	LEA_2	cell wall
G3	VfLEA_2-16	rna-VFH_II137160	210	23.6386	9.6	Chr2	LEA_2	chloroplast
G6	VfLEA_2-17	rna-VFH_II205000	379	42.5214	9.55	Chr2	LEA_2	chloroplast
G3	VfLEA_2-18	rna-VFH_III037880	216	24.6223	9.26	Chr3	LEA_2	cytoplasm
G4	VfLEA_2-19	rna-VFH_III038000	211	24.5875	9.88	Chr3	LEA_2	chloroplast
G4	VfLEA_2-20	rna-VFH_III038080	244	27.666	9.08	Chr3	LEA_2	chloroplast
G6	VfLEA_2-21	rna-VFH_III075080	250	27.6105	9.75	Chr3	LEA_2	nucleus
G3	VfLEA_2-22	rna-VFH_III149240	229	25.5995	9.9	Chr3	LEA_2	chloroplast
G7	VfLEA_2-23	rna-VFH_IV000240	192	20.7833	9.52	Chr4	LEA_2	vacuole
G7	VfLEA_2-24	rna-VFH_IV045680	148	16.2858	6.28	Chr4	LEA_2	cytoplasm
G7	VfLEA_2-25	rna-VFH_IV045720	148	16.361	5.64	Chr4	LEA_2	cytoplasm
G7	VfLEA_2-26	rna-VFH_IV045760	220	24.5843	10.09	Chr4	LEA_2	cytoplasm
G3	VfLEA_2-27	rna-VFH_IV053120	282	32.4583	9.32	Chr4	LEA_2	cytoplasm
G7	VfLEA_2-28	rna-VFH_V007640	204	23.0691	8.95	Chr5	LEA_2	chloroplast
G7	VfLEA_2-29	rna-VFH_V011840	258	28.7488	10.35	Chr5	LEA_2	mitochondrion
G7	VfLEA_2-30	rna-VFH_V060280	212	23.4058	9.46	Chr5	LEA_2	peroxisome
G7	VfLEA_2-31	rna-VFH_V070880	182	20.3606	6.29	Chr5	LEA_2	chloroplast
G4	VfLEA_2-32	rna-VFH_V153240	228	26.0311	9.4	Chr5	LEA_2	Golgi apparatus
G3	VfLEA_2-33	rna-VFH_V153680	210	23.7134	9.79	Chr5	LEA_2	cytoplasm
G4	VfLEA_2-34	rna-VFH_V153720	139	16.0644	9.46	Chr5	LEA_2	cytoplasm
G4	VfLEA_2-35	rna-VFH_V177840	212	23.9845	9.14	Chr5	LEA_2	peroxisome
G3	VfLEA_2-36	rna-VFH_VI018360	219	24.6475	9.28	Chr6	LEA_2	cytoplasm
G7	VfLEA_2-37	rna-VFH_VI019760	201	21.8379	5.35	Chr6	LEA_2	cytoplasm
G1	VfLEA_2-38	rna-VFH_VI062600	321	36.3812	9.67	Chr6	LEA_2	chloroplast
G7	VfLEA_2-39	rna-VFH_VI174440	227	25.1703	9.68	Chr6	LEA_2	chloroplast
G7	VfLEA_2-40	rna-VFH_VI179040	212	23.0726	9.62	Chr6	LEA_2	chloroplast
G7	VfLEA_2-41	rna-VFH_U115840	193	21.3132	9.37	Chr6	LEA_2	cell wall
