# Supplementary material for: Genome-wide identification, structural characterization and gene expression analysis of the LEA_2 gene family in faba bean (Vicia Faba L.)
Source: BMC Plant Biol. 2025 Nov 28;25:1658. doi: 10.1186/s12870-025-07671-8 (PMC12661804; doi:10.1186/s12870-025-07671-8)
Supplement: Supplementary file 2 — Supplementary Material 2. Analysis and distribution of conserved motifs in VfLEA_2 proteins. [file 12870_2025_7671_MOESM2_ESM.xlsx]

## Sheet: Sheet1
Table S2 Analysis and distribution of conserved motifs in VfLEA_2 proteins
Motif	Width	Best possible match
1	27	WLVFRPKKPKFSVDDATLQQFNLTSNN
2	18	FDVTITARNPNKKIGIYY
3	21	LPPFYQGHKNTTVWNPVFYGQ
4	112	DFKRVTMESVEYLAKVAVHNPYSHSLPICEINYSFKSATREIASGTIPDPGSLKAKDTTMVDVHVKVPYSILMSLAKDIGADWDIDYQLDLGLVIDLPVVGNFTIPLSHKGE
5	21	RVRWKIGKWKSWHYHFKVRCD
6	43	NVTMDQYMSVENPNRASFDYYDSTMQIYYRGQEIGEMPIPAGH
7	14	RKKKRRCCCCCFCW
8	29	TQDATGLVNTLQQQLQEKGNLPLNIKVNQ
9	15	SNIEAWYKETELCEG
10	29	GFFKHHVEAKMECQMAINISDQTIERQHC
