# Supplementary material for: Genome-wide identification, structural characterization and gene expression analysis of the LEA_2 gene family in faba bean (Vicia Faba L.)
Source: BMC Plant Biol. 2025 Nov 28;25:1658. doi: 10.1186/s12870-025-07671-8 (PMC12661804; doi:10.1186/s12870-025-07671-8)
Supplement: Supplementary file 3 — Supplementary Material 3. Cis-regulatory elements in the promoter region of VfLEA_2 genes in this study. [file 12870_2025_7671_MOESM3_ESM.xlsx]

## Sheet: plantCARE_output_PlantCARE_1330
Table S3 Cis-regulatory elements in the promoter region of VfLEA_2 genes in this study
Gene name	Function
VfLEA_2-7	cis-acting element involved in the abscisic acid responsiveness
VfLEA_2-9	cis-acting element involved in the abscisic acid responsiveness
VfLEA_2-1	cis-acting element involved in the abscisic acid responsiveness
VfLEA_2-3	cis-acting element involved in the abscisic acid responsiveness
VfLEA_2-3	cis-acting element involved in the abscisic acid responsiveness
VfLEA_2-3	cis-acting element involved in the abscisic acid responsiveness
VfLEA_2-5	cis-acting element involved in the abscisic acid responsiveness
VfLEA_2-10	cis-acting element involved in the abscisic acid responsiveness
VfLEA_2-12	cis-acting element involved in the abscisic acid responsiveness
VfLEA_2-12	cis-acting element involved in the abscisic acid responsiveness
VfLEA_2-13	cis-acting element involved in the abscisic acid responsiveness
VfLEA_2-14	cis-acting element involved in the abscisic acid responsiveness
VfLEA_2-14	cis-acting element involved in the abscisic acid responsiveness
VfLEA_2-14	cis-acting element involved in the abscisic acid responsiveness
VfLEA_2-16	cis-acting element involved in the abscisic acid responsiveness
VfLEA_2-16	cis-acting element involved in the abscisic acid responsiveness
VfLEA_2-17	cis-acting element involved in the abscisic acid responsiveness
VfLEA_2-17	cis-acting element involved in the abscisic acid responsiveness
VfLEA_2-17	cis-acting element involved in the abscisic acid responsiveness
VfLEA_2-18	cis-acting element involved in the abscisic acid responsiveness
VfLEA_2-18	cis-acting element involved in the abscisic acid responsiveness
VfLEA_2-18	cis-acting element involved in the abscisic acid responsiveness
VfLEA_2-19	cis-acting element involved in the abscisic acid responsiveness
VfLEA_2-19	cis-acting element involved in the abscisic acid responsiveness
VfLEA_2-19	cis-acting element involved in the abscisic acid responsiveness
VfLEA_2-19	cis-acting element involved in the abscisic acid responsiveness
VfLEA_2-19	cis-acting element involved in the abscisic acid responsiveness
VfLEA_2-20	cis-acting element involved in the abscisic acid responsiveness
VfLEA_2-21	cis-acting element involved in the abscisic acid responsiveness
VfLEA_2-22	cis-acting element involved in the abscisic acid responsiveness
VfLEA_2-22	cis-acting element involved in the abscisic acid responsiveness
VfLEA_2-23	cis-acting element involved in the abscisic acid responsiveness
VfLEA_2-23	cis-acting element involved in the abscisic acid responsiveness
VfLEA_2-23	cis-acting element involved in the abscisic acid responsiveness
VfLEA_2-23	cis-acting element involved in the abscisic acid responsiveness
VfLEA_2-23	cis-acting element involved in the abscisic acid responsiveness
VfLEA_2-23	cis-acting element involved in the abscisic acid responsiveness
VfLEA_2-23	cis-acting element involved in the abscisic acid responsiveness
VfLEA_2-24	cis-acting element involved in the abscisic acid responsiveness
VfLEA_2-25	cis-acting element involved in the abscisic acid responsiveness
VfLEA_2-25	cis-acting element involved in the abscisic acid responsiveness
VfLEA_2-26	cis-acting element involved in the abscisic acid responsiveness
VfLEA_2-26	cis-acting element involved in the abscisic acid responsiveness
VfLEA_2-26	cis-acting element involved in the abscisic acid responsiveness
VfLEA_2-26	cis-acting element involved in the abscisic acid responsiveness
VfLEA_2-26	cis-acting element involved in the abscisic acid responsiveness
VfLEA_2-27	cis-acting element involved in the abscisic acid responsiveness
VfLEA_2-41	cis-acting element involved in the abscisic acid responsiveness
VfLEA_2-41	cis-acting element involved in the abscisic acid responsiveness
VfLEA_2-41	cis-acting element involved in the abscisic acid responsiveness
VfLEA_2-28	cis-acting element involved in the abscisic acid responsiveness
VfLEA_2-29	cis-acting element involved in the abscisic acid responsiveness
VfLEA_2-30	cis-acting element involved in the abscisic acid responsiveness
VfLEA_2-31	cis-acting element involved in the abscisic acid responsiveness
VfLEA_2-31	cis-acting element involved in the abscisic acid responsiveness
VfLEA_2-31	cis-acting element involved in the abscisic acid responsiveness
VfLEA_2-32	cis-acting element involved in the abscisic acid responsiveness
VfLEA_2-32	cis-acting element involved in the abscisic acid responsiveness
VfLEA_2-32	cis-acting element involved in the abscisic acid responsiveness
VfLEA_2-33	cis-acting element involved in the abscisic acid responsiveness
VfLEA_2-33	cis-acting element involved in the abscisic acid responsiveness
VfLEA_2-33	cis-acting element involved in the abscisic acid responsiveness
VfLEA_2-33	cis-acting element involved in the abscisic acid responsiveness
VfLEA_2-35	cis-acting element involved in the abscisic acid responsiveness
VfLEA_2-36	cis-acting element involved in the abscisic acid responsiveness
VfLEA_2-36	cis-acting element involved in the abscisic acid responsiveness
VfLEA_2-37	cis-acting element involved in the abscisic acid responsiveness
VfLEA_2-37	cis-acting element involved in the abscisic acid responsiveness
VfLEA_2-38	cis-acting element involved in the abscisic acid responsiveness
VfLEA_2-39	cis-acting element involved in the abscisic acid responsiveness
VfLEA_2-39	cis-acting element involved in the abscisic acid responsiveness
VfLEA_2-39	cis-acting element involved in the abscisic acid responsiveness
VfLEA_2-39	cis-acting element involved in the abscisic acid responsiveness
VfLEA_2-39	cis-acting element involved in the abscisic acid responsiveness
VfLEA_2-39	cis-acting element involved in the abscisic acid responsiveness
VfLEA_2-39	cis-acting element involved in the abscisic acid responsiveness
VfLEA_2-39	cis-acting element involved in the abscisic acid responsiveness
VfLEA_2-39	cis-acting element involved in the abscisic acid responsiveness
VfLEA_2-39	cis-acting element involved in the abscisic acid responsiveness
VfLEA_2-39	cis-acting element involved in the abscisic acid responsiveness
VfLEA_2-39	cis-acting element involved in the abscisic acid responsiveness
VfLEA_2-40	cis-acting element involved in the abscisic acid responsiveness
VfLEA_2-8	cis-acting element involved in salicylic acid responsiveness
VfLEA_2-9	cis-acting element involved in salicylic acid responsiveness
VfLEA_2-9	cis-acting element involved in salicylic acid responsiveness
VfLEA_2-1	cis-acting element involved in salicylic acid responsiveness
VfLEA_2-1	cis-acting element involved in salicylic acid responsiveness
VfLEA_2-1	cis-acting element involved in salicylic acid responsiveness
VfLEA_2-4	cis-acting element involved in salicylic acid responsiveness
VfLEA_2-12	cis-acting element involved in salicylic acid responsiveness
VfLEA_2-13	cis-acting element involved in salicylic acid responsiveness
VfLEA_2-15	cis-acting element involved in salicylic acid responsiveness
VfLEA_2-19	cis-acting element involved in salicylic acid responsiveness
VfLEA_2-41	cis-acting element involved in salicylic acid responsiveness
VfLEA_2-41	cis-acting element involved in salicylic acid responsiveness
VfLEA_2-32	cis-acting element involved in salicylic acid responsiveness
VfLEA_2-33	cis-acting element involved in salicylic acid responsiveness
VfLEA_2-37	cis-acting element involved in salicylic acid responsiveness
VfLEA_2-37	cis-acting element involved in salicylic acid responsiveness
VfLEA_2-37	cis-acting element involved in salicylic acid responsiveness
VfLEA_2-38	cis-acting element involved in salicylic acid responsiveness
VfLEA_2-38	cis-acting element involved in salicylic acid responsiveness
VfLEA_2-39	cis-acting element involved in salicylic acid responsiveness
VfLEA_2-40	cis-acting element involved in salicylic acid responsiveness
VfLEA_2-40	cis-acting element involved in salicylic acid responsiveness
VfLEA_2-7	cis-acting element involved in defense and stress responsiveness
VfLEA_2-9	cis-acting element involved in defense and stress responsiveness
VfLEA_2-9	cis-acting element involved in defense and stress responsiveness
VfLEA_2-12	cis-acting element involved in defense and stress responsiveness
VfLEA_2-15	cis-acting element involved in defense and stress responsiveness
VfLEA_2-20	cis-acting element involved in defense and stress responsiveness
VfLEA_2-20	cis-acting element involved in defense and stress responsiveness
VfLEA_2-25	cis-acting element involved in defense and stress responsiveness
VfLEA_2-27	cis-acting element involved in defense and stress responsiveness
VfLEA_2-28	cis-acting element involved in defense and stress responsiveness
VfLEA_2-29	cis-acting element involved in defense and stress responsiveness
VfLEA_2-30	cis-acting element involved in defense and stress responsiveness
VfLEA_2-30	cis-acting element involved in defense and stress responsiveness
VfLEA_2-31	cis-acting element involved in defense and stress responsiveness
VfLEA_2-36	cis-acting element involved in defense and stress responsiveness
VfLEA_2-36	cis-acting element involved in defense and stress responsiveness
VfLEA_2-36	cis-acting element involved in defense and stress responsiveness
VfLEA_2-39	cis-acting element involved in defense and stress responsiveness
VfLEA_2-6	cis-acting regulatory element involved in the MeJA-responsiveness
VfLEA_2-8	cis-acting regulatory element involved in the MeJA-responsiveness
VfLEA_2-8	cis-acting regulatory element involved in the MeJA-responsiveness
VfLEA_2-9	cis-acting regulatory element involved in the MeJA-responsiveness
VfLEA_2-1	cis-acting regulatory element involved in the MeJA-responsiveness
VfLEA_2-1	cis-acting regulatory element involved in the MeJA-responsiveness
VfLEA_2-1	cis-acting regulatory element involved in the MeJA-responsiveness
VfLEA_2-1	cis-acting regulatory element involved in the MeJA-responsiveness
VfLEA_2-2	cis-acting regulatory element involved in the MeJA-responsiveness
VfLEA_2-3	cis-acting regulatory element involved in the MeJA-responsiveness
VfLEA_2-5	cis-acting regulatory element involved in the MeJA-responsiveness
VfLEA_2-5	cis-acting regulatory element involved in the MeJA-responsiveness
VfLEA_2-5	cis-acting regulatory element involved in the MeJA-responsiveness
VfLEA_2-11	cis-acting regulatory element involved in the MeJA-responsiveness
VfLEA_2-12	cis-acting regulatory element involved in the MeJA-responsiveness
VfLEA_2-13	cis-acting regulatory element involved in the MeJA-responsiveness
VfLEA_2-13	cis-acting regulatory element involved in the MeJA-responsiveness
VfLEA_2-14	cis-acting regulatory element involved in the MeJA-responsiveness
VfLEA_2-14	cis-acting regulatory element involved in the MeJA-responsiveness
VfLEA_2-14	cis-acting regulatory element involved in the MeJA-responsiveness
VfLEA_2-15	cis-acting regulatory element involved in the MeJA-responsiveness
VfLEA_2-16	cis-acting regulatory element involved in the MeJA-responsiveness
VfLEA_2-17	cis-acting regulatory element involved in the MeJA-responsiveness
VfLEA_2-17	cis-acting regulatory element involved in the MeJA-responsiveness
VfLEA_2-18	cis-acting regulatory element involved in the MeJA-responsiveness
VfLEA_2-18	cis-acting regulatory element involved in the MeJA-responsiveness
VfLEA_2-20	cis-acting regulatory element involved in the MeJA-responsiveness
VfLEA_2-21	cis-acting regulatory element involved in the MeJA-responsiveness
VfLEA_2-22	cis-acting regulatory element involved in the MeJA-responsiveness
VfLEA_2-23	cis-acting regulatory element involved in the MeJA-responsiveness
VfLEA_2-23	cis-acting regulatory element involved in the MeJA-responsiveness
VfLEA_2-24	cis-acting regulatory element involved in the MeJA-responsiveness
VfLEA_2-24	cis-acting regulatory element involved in the MeJA-responsiveness
VfLEA_2-24	cis-acting regulatory element involved in the MeJA-responsiveness
VfLEA_2-25	cis-acting regulatory element involved in the MeJA-responsiveness
VfLEA_2-26	cis-acting regulatory element involved in the MeJA-responsiveness
VfLEA_2-26	cis-acting regulatory element involved in the MeJA-responsiveness
VfLEA_2-26	cis-acting regulatory element involved in the MeJA-responsiveness
VfLEA_2-28	cis-acting regulatory element involved in the MeJA-responsiveness
VfLEA_2-30	cis-acting regulatory element involved in the MeJA-responsiveness
VfLEA_2-33	cis-acting regulatory element involved in the MeJA-responsiveness
VfLEA_2-33	cis-acting regulatory element involved in the MeJA-responsiveness
VfLEA_2-33	cis-acting regulatory element involved in the MeJA-responsiveness
VfLEA_2-34	cis-acting regulatory element involved in the MeJA-responsiveness
VfLEA_2-36	cis-acting regulatory element involved in the MeJA-responsiveness
VfLEA_2-36	cis-acting regulatory element involved in the MeJA-responsiveness
VfLEA_2-36	cis-acting regulatory element involved in the MeJA-responsiveness
VfLEA_2-36	cis-acting regulatory element involved in the MeJA-responsiveness
VfLEA_2-37	cis-acting regulatory element involved in the MeJA-responsiveness
VfLEA_2-37	cis-acting regulatory element involved in the MeJA-responsiveness
VfLEA_2-38	cis-acting regulatory element involved in the MeJA-responsiveness
VfLEA_2-38	cis-acting regulatory element involved in the MeJA-responsiveness
VfLEA_2-38	cis-acting regulatory element involved in the MeJA-responsiveness
VfLEA_2-39	cis-acting regulatory element involved in the MeJA-responsiveness
VfLEA_2-39	cis-acting regulatory element involved in the MeJA-responsiveness
VfLEA_2-39	cis-acting regulatory element involved in the MeJA-responsiveness
VfLEA_2-39	cis-acting regulatory element involved in the MeJA-responsiveness
VfLEA_2-39	cis-acting regulatory element involved in the MeJA-responsiveness
VfLEA_2-39	cis-acting regulatory element involved in the MeJA-responsiveness
VfLEA_2-6	cis-acting regulatory element involved in the MeJA-responsiveness
VfLEA_2-8	cis-acting regulatory element involved in the MeJA-responsiveness
VfLEA_2-8	cis-acting regulatory element involved in the MeJA-responsiveness
VfLEA_2-9	cis-acting regulatory element involved in the MeJA-responsiveness
VfLEA_2-1	cis-acting regulatory element involved in the MeJA-responsiveness
VfLEA_2-1	cis-acting regulatory element involved in the MeJA-responsiveness
VfLEA_2-1	cis-acting regulatory element involved in the MeJA-responsiveness
VfLEA_2-1	cis-acting regulatory element involved in the MeJA-responsiveness
VfLEA_2-2	cis-acting regulatory element involved in the MeJA-responsiveness
VfLEA_2-3	cis-acting regulatory element involved in the MeJA-responsiveness
VfLEA_2-5	cis-acting regulatory element involved in the MeJA-responsiveness
VfLEA_2-5	cis-acting regulatory element involved in the MeJA-responsiveness
VfLEA_2-5	cis-acting regulatory element involved in the MeJA-responsiveness
VfLEA_2-11	cis-acting regulatory element involved in the MeJA-responsiveness
VfLEA_2-12	cis-acting regulatory element involved in the MeJA-responsiveness
VfLEA_2-13	cis-acting regulatory element involved in the MeJA-responsiveness
VfLEA_2-13	cis-acting regulatory element involved in the MeJA-responsiveness
VfLEA_2-14	cis-acting regulatory element involved in the MeJA-responsiveness
VfLEA_2-14	cis-acting regulatory element involved in the MeJA-responsiveness
VfLEA_2-14	cis-acting regulatory element involved in the MeJA-responsiveness
VfLEA_2-15	cis-acting regulatory element involved in the MeJA-responsiveness
VfLEA_2-16	cis-acting regulatory element involved in the MeJA-responsiveness
VfLEA_2-17	cis-acting regulatory element involved in the MeJA-responsiveness
VfLEA_2-17	cis-acting regulatory element involved in the MeJA-responsiveness
VfLEA_2-18	cis-acting regulatory element involved in the MeJA-responsiveness
VfLEA_2-18	cis-acting regulatory element involved in the MeJA-responsiveness
VfLEA_2-20	cis-acting regulatory element involved in the MeJA-responsiveness
VfLEA_2-21	cis-acting regulatory element involved in the MeJA-responsiveness
VfLEA_2-22	cis-acting regulatory element involved in the MeJA-responsiveness
VfLEA_2-23	cis-acting regulatory element involved in the MeJA-responsiveness
VfLEA_2-23	cis-acting regulatory element involved in the MeJA-responsiveness
VfLEA_2-24	cis-acting regulatory element involved in the MeJA-responsiveness
VfLEA_2-24	cis-acting regulatory element involved in the MeJA-responsiveness
VfLEA_2-24	cis-acting regulatory element involved in the MeJA-responsiveness
VfLEA_2-25	cis-acting regulatory element involved in the MeJA-responsiveness
VfLEA_2-26	cis-acting regulatory element involved in the MeJA-responsiveness
VfLEA_2-26	cis-acting regulatory element involved in the MeJA-responsiveness
VfLEA_2-26	cis-acting regulatory element involved in the MeJA-responsiveness
VfLEA_2-28	cis-acting regulatory element involved in the MeJA-responsiveness
VfLEA_2-30	cis-acting regulatory element involved in the MeJA-responsiveness
VfLEA_2-33	cis-acting regulatory element involved in the MeJA-responsiveness
VfLEA_2-33	cis-acting regulatory element involved in the MeJA-responsiveness
VfLEA_2-33	cis-acting regulatory element involved in the MeJA-responsiveness
VfLEA_2-34	cis-acting regulatory element involved in the MeJA-responsiveness
VfLEA_2-36	cis-acting regulatory element involved in the MeJA-responsiveness
VfLEA_2-36	cis-acting regulatory element involved in the MeJA-responsiveness
VfLEA_2-36	cis-acting regulatory element involved in the MeJA-responsiveness
VfLEA_2-36	cis-acting regulatory element involved in the MeJA-responsiveness
VfLEA_2-37	cis-acting regulatory element involved in the MeJA-responsiveness
VfLEA_2-37	cis-acting regulatory element involved in the MeJA-responsiveness
VfLEA_2-38	cis-acting regulatory element involved in the MeJA-responsiveness
VfLEA_2-38	cis-acting regulatory element involved in the MeJA-responsiveness
VfLEA_2-38	cis-acting regulatory element involved in the MeJA-responsiveness
VfLEA_2-39	cis-acting regulatory element involved in the MeJA-responsiveness
VfLEA_2-39	cis-acting regulatory element involved in the MeJA-responsiveness
VfLEA_2-39	cis-acting regulatory element involved in the MeJA-responsiveness
VfLEA_2-39	cis-acting regulatory element involved in the MeJA-responsiveness
VfLEA_2-39	cis-acting regulatory element involved in the MeJA-responsiveness
VfLEA_2-39	cis-acting regulatory element involved in the MeJA-responsiveness
VfLEA_2-6	MYB binding site involved in drought-inducibility
VfLEA_2-7	MYB binding site involved in drought-inducibility
VfLEA_2-7	MYB binding site involved in drought-inducibility
VfLEA_2-8	MYB binding site involved in drought-inducibility
VfLEA_2-9	MYB binding site involved in drought-inducibility
VfLEA_2-3	MYB binding site involved in drought-inducibility
VfLEA_2-3	MYB binding site involved in drought-inducibility
VfLEA_2-11	MYB binding site involved in drought-inducibility
VfLEA_2-12	MYB binding site involved in drought-inducibility
VfLEA_2-13	MYB binding site involved in drought-inducibility
VfLEA_2-17	MYB binding site involved in drought-inducibility
VfLEA_2-17	MYB binding site involved in drought-inducibility
VfLEA_2-18	MYB binding site involved in drought-inducibility
VfLEA_2-18	MYB binding site involved in drought-inducibility
VfLEA_2-20	MYB binding site involved in drought-inducibility
VfLEA_2-21	MYB binding site involved in drought-inducibility
VfLEA_2-22	MYB binding site involved in drought-inducibility
VfLEA_2-26	MYB binding site involved in drought-inducibility
VfLEA_2-26	MYB binding site involved in drought-inducibility
VfLEA_2-27	MYB binding site involved in drought-inducibility
VfLEA_2-29	MYB binding site involved in drought-inducibility
VfLEA_2-30	MYB binding site involved in drought-inducibility
VfLEA_2-31	MYB binding site involved in drought-inducibility
VfLEA_2-31	MYB binding site involved in drought-inducibility
VfLEA_2-34	MYB binding site involved in drought-inducibility
VfLEA_2-34	MYB binding site involved in drought-inducibility
VfLEA_2-34	MYB binding site involved in drought-inducibility
VfLEA_2-35	MYB binding site involved in drought-inducibility
VfLEA_2-38	MYB binding site involved in drought-inducibility
VfLEA_2-38	MYB binding site involved in drought-inducibility
VfLEA_2-40	MYB binding site involved in drought-inducibility
VfLEA_2-6	cis-acting element involved in low-temperature responsiveness
VfLEA_2-13	cis-acting element involved in low-temperature responsiveness
VfLEA_2-13	cis-acting element involved in low-temperature responsiveness
VfLEA_2-20	cis-acting element involved in low-temperature responsiveness
VfLEA_2-20	cis-acting element involved in low-temperature responsiveness
VfLEA_2-28	cis-acting element involved in low-temperature responsiveness
VfLEA_2-32	cis-acting element involved in low-temperature responsiveness
VfLEA_2-33	cis-acting element involved in low-temperature responsiveness
VfLEA_2-34	cis-acting element involved in low-temperature responsiveness
VfLEA_2-34	cis-acting element involved in low-temperature responsiveness
VfLEA_2-36	cis-acting element involved in low-temperature responsiveness
VfLEA_2-40	cis-acting element involved in low-temperature responsiveness
VfLEA_2-2	cis-acting element involved in gibberellin-responsiveness
VfLEA_2-4	cis-acting element involved in gibberellin-responsiveness
VfLEA_2-10	cis-acting element involved in gibberellin-responsiveness
VfLEA_2-12	cis-acting element involved in gibberellin-responsiveness
VfLEA_2-18	cis-acting element involved in gibberellin-responsiveness
VfLEA_2-19	cis-acting element involved in gibberellin-responsiveness
VfLEA_2-32	cis-acting element involved in gibberellin-responsiveness
VfLEA_2-33	cis-acting element involved in gibberellin-responsiveness
VfLEA_2-36	cis-acting element involved in gibberellin-responsiveness
VfLEA_2-38	cis-acting element involved in gibberellin-responsiveness
VfLEA_2-6	cis-acting regulatory element involved in light responsiveness
VfLEA_2-7	cis-acting regulatory element involved in light responsiveness
VfLEA_2-8	cis-acting regulatory element involved in light responsiveness
VfLEA_2-9	cis-acting regulatory element involved in light responsiveness
VfLEA_2-1	cis-acting regulatory element involved in light responsiveness
VfLEA_2-3	cis-acting regulatory element involved in light responsiveness
VfLEA_2-3	cis-acting regulatory element involved in light responsiveness
VfLEA_2-3	cis-acting regulatory element involved in light responsiveness
VfLEA_2-5	cis-acting regulatory element involved in light responsiveness
VfLEA_2-10	cis-acting regulatory element involved in light responsiveness
VfLEA_2-12	cis-acting regulatory element involved in light responsiveness
VfLEA_2-13	cis-acting regulatory element involved in light responsiveness
VfLEA_2-13	cis-acting regulatory element involved in light responsiveness
VfLEA_2-14	cis-acting regulatory element involved in light responsiveness
VfLEA_2-14	cis-acting regulatory element involved in light responsiveness
VfLEA_2-16	cis-acting regulatory element involved in light responsiveness
VfLEA_2-16	cis-acting regulatory element involved in light responsiveness
VfLEA_2-17	cis-acting regulatory element involved in light responsiveness
VfLEA_2-17	cis-acting regulatory element involved in light responsiveness
VfLEA_2-18	cis-acting regulatory element involved in light responsiveness
VfLEA_2-18	cis-acting regulatory element involved in light responsiveness
VfLEA_2-18	cis-acting regulatory element involved in light responsiveness
VfLEA_2-19	cis-acting regulatory element involved in light responsiveness
VfLEA_2-19	cis-acting regulatory element involved in light responsiveness
VfLEA_2-19	cis-acting regulatory element involved in light responsiveness
VfLEA_2-19	cis-acting regulatory element involved in light responsiveness
VfLEA_2-20	cis-acting regulatory element involved in light responsiveness
VfLEA_2-21	cis-acting regulatory element involved in light responsiveness
VfLEA_2-21	cis-acting regulatory element involved in light responsiveness
VfLEA_2-21	cis-acting regulatory element involved in light responsiveness
VfLEA_2-22	cis-acting regulatory element involved in light responsiveness
VfLEA_2-22	cis-acting regulatory element involved in light responsiveness
VfLEA_2-23	cis-acting regulatory element involved in light responsiveness
VfLEA_2-23	cis-acting regulatory element involved in light responsiveness
VfLEA_2-23	cis-acting regulatory element involved in light responsiveness
VfLEA_2-23	cis-acting regulatory element involved in light responsiveness
VfLEA_2-23	cis-acting regulatory element involved in light responsiveness
VfLEA_2-24	cis-acting regulatory element involved in light responsiveness
VfLEA_2-25	cis-acting regulatory element involved in light responsiveness
VfLEA_2-25	cis-acting regulatory element involved in light responsiveness
VfLEA_2-25	cis-acting regulatory element involved in light responsiveness
VfLEA_2-26	cis-acting regulatory element involved in light responsiveness
VfLEA_2-26	cis-acting regulatory element involved in light responsiveness
VfLEA_2-26	cis-acting regulatory element involved in light responsiveness
VfLEA_2-26	cis-acting regulatory element involved in light responsiveness
VfLEA_2-26	cis-acting regulatory element involved in light responsiveness
VfLEA_2-26	cis-acting regulatory element involved in light responsiveness
VfLEA_2-27	cis-acting regulatory element involved in light responsiveness
VfLEA_2-27	cis-acting regulatory element involved in light responsiveness
VfLEA_2-27	cis-acting regulatory element involved in light responsiveness
VfLEA_2-41	cis-acting regulatory element involved in light responsiveness
VfLEA_2-41	cis-acting regulatory element involved in light responsiveness
VfLEA_2-30	cis-acting regulatory element involved in light responsiveness
VfLEA_2-31	cis-acting regulatory element involved in light responsiveness
VfLEA_2-31	cis-acting regulatory element involved in light responsiveness
VfLEA_2-31	cis-acting regulatory element involved in light responsiveness
VfLEA_2-31	cis-acting regulatory element involved in light responsiveness
VfLEA_2-31	cis-acting regulatory element involved in light responsiveness
VfLEA_2-32	cis-acting regulatory element involved in light responsiveness
VfLEA_2-33	cis-acting regulatory element involved in light responsiveness
VfLEA_2-33	cis-acting regulatory element involved in light responsiveness
VfLEA_2-33	cis-acting regulatory element involved in light responsiveness
VfLEA_2-33	cis-acting regulatory element involved in light responsiveness
VfLEA_2-34	cis-acting regulatory element involved in light responsiveness
VfLEA_2-35	cis-acting regulatory element involved in light responsiveness
VfLEA_2-36	cis-acting regulatory element involved in light responsiveness
VfLEA_2-36	cis-acting regulatory element involved in light responsiveness
VfLEA_2-36	cis-acting regulatory element involved in light responsiveness
VfLEA_2-37	cis-acting regulatory element involved in light responsiveness
VfLEA_2-37	cis-acting regulatory element involved in light responsiveness
VfLEA_2-38	cis-acting regulatory element involved in light responsiveness
VfLEA_2-39	cis-acting regulatory element involved in light responsiveness
VfLEA_2-39	cis-acting regulatory element involved in light responsiveness
VfLEA_2-39	cis-acting regulatory element involved in light responsiveness
VfLEA_2-39	cis-acting regulatory element involved in light responsiveness
VfLEA_2-39	cis-acting regulatory element involved in light responsiveness
VfLEA_2-39	cis-acting regulatory element involved in light responsiveness
VfLEA_2-39	cis-acting regulatory element involved in light responsiveness
VfLEA_2-39	cis-acting regulatory element involved in light responsiveness
VfLEA_2-39	cis-acting regulatory element involved in light responsiveness
VfLEA_2-39	cis-acting regulatory element involved in light responsiveness
VfLEA_2-39	cis-acting regulatory element involved in light responsiveness
VfLEA_2-39	cis-acting regulatory element involved in light responsiveness
VfLEA_2-39	cis-acting regulatory element involved in light responsiveness
VfLEA_2-39	cis-acting regulatory element involved in light responsiveness
VfLEA_2-39	cis-acting regulatory element involved in light responsiveness
VfLEA_2-40	cis-acting regulatory element involved in light responsiveness
VfLEA_2-9	cis-acting regulatory element involved in circadian control
VfLEA_2-5	cis-acting regulatory element involved in circadian control
VfLEA_2-12	cis-acting regulatory element involved in circadian control
VfLEA_2-14	cis-acting regulatory element involved in circadian control
VfLEA_2-19	cis-acting regulatory element involved in circadian control
VfLEA_2-20	cis-acting regulatory element involved in circadian control
VfLEA_2-41	cis-acting regulatory element involved in circadian control
VfLEA_2-28	cis-acting regulatory element involved in circadian control
VfLEA_2-30	cis-acting regulatory element involved in circadian control
VfLEA_2-31	cis-acting regulatory element involved in circadian control
VfLEA_2-38	cis-acting regulatory element involved in circadian control
VfLEA_2-38	cis-acting regulatory element involved in circadian control
VfLEA_2-39	cis-acting regulatory element involved in circadian control
VfLEA_2-40	cis-acting regulatory element involved in circadian control
VfLEA_2-6	cis-acting element involved in light responsiveness
VfLEA_2-4	cis-acting element involved in light responsiveness
VfLEA_2-10	cis-acting element involved in light responsiveness
VfLEA_2-19	cis-acting element involved in light responsiveness
VfLEA_2-19	cis-acting element involved in light responsiveness
VfLEA_2-23	cis-acting element involved in light responsiveness
VfLEA_2-26	cis-acting element involved in light responsiveness
VfLEA_2-31	cis-acting element involved in light responsiveness
VfLEA_2-32	cis-acting element involved in light responsiveness
VfLEA_2-40	cis-acting element involved in light responsiveness
VfLEA_2-2	cis-acting regulatory element involved in zein metabolism regulation
VfLEA_2-5	cis-acting regulatory element involved in zein metabolism regulation
VfLEA_2-12	cis-acting regulatory element involved in zein metabolism regulation
VfLEA_2-13	cis-acting regulatory element involved in zein metabolism regulation
VfLEA_2-15	cis-acting regulatory element involved in zein metabolism regulation
VfLEA_2-16	cis-acting regulatory element involved in zein metabolism regulation
VfLEA_2-19	cis-acting regulatory element involved in zein metabolism regulation
VfLEA_2-24	cis-acting regulatory element involved in zein metabolism regulation
VfLEA_2-41	cis-acting regulatory element involved in zein metabolism regulation
VfLEA_2-28	cis-acting regulatory element involved in zein metabolism regulation
VfLEA_2-30	cis-acting regulatory element involved in zein metabolism regulation
VfLEA_2-32	cis-acting regulatory element involved in zein metabolism regulation
VfLEA_2-33	cis-acting regulatory element involved in zein metabolism regulation
VfLEA_2-34	cis-acting regulatory element involved in zein metabolism regulation
VfLEA_2-34	cis-acting regulatory element involved in zein metabolism regulation
VfLEA_2-35	cis-acting regulatory element involved in zein metabolism regulation
VfLEA_2-37	cis-acting regulatory element involved in zein metabolism regulation
VfLEA_2-37	cis-acting regulatory element involved in zein metabolism regulation
VfLEA_2-38	cis-acting regulatory element involved in zein metabolism regulation
VfLEA_2-38	cis-acting regulatory element involved in zein metabolism regulation
VfLEA_2-6	cis-acting regulatory element essential for the anaerobic induction
VfLEA_2-6	cis-acting regulatory element essential for the anaerobic induction
VfLEA_2-7	cis-acting regulatory element essential for the anaerobic induction
VfLEA_2-7	cis-acting regulatory element essential for the anaerobic induction
VfLEA_2-8	cis-acting regulatory element essential for the anaerobic induction
VfLEA_2-8	cis-acting regulatory element essential for the anaerobic induction
VfLEA_2-9	cis-acting regulatory element essential for the anaerobic induction
VfLEA_2-9	cis-acting regulatory element essential for the anaerobic induction
VfLEA_2-1	cis-acting regulatory element essential for the anaerobic induction
VfLEA_2-1	cis-acting regulatory element essential for the anaerobic induction
VfLEA_2-1	cis-acting regulatory element essential for the anaerobic induction
VfLEA_2-1	cis-acting regulatory element essential for the anaerobic induction
VfLEA_2-2	cis-acting regulatory element essential for the anaerobic induction
VfLEA_2-2	cis-acting regulatory element essential for the anaerobic induction
VfLEA_2-2	cis-acting regulatory element essential for the anaerobic induction
VfLEA_2-2	cis-acting regulatory element essential for the anaerobic induction
VfLEA_2-3	cis-acting regulatory element essential for the anaerobic induction
VfLEA_2-3	cis-acting regulatory element essential for the anaerobic induction
VfLEA_2-5	cis-acting regulatory element essential for the anaerobic induction
VfLEA_2-5	cis-acting regulatory element essential for the anaerobic induction
VfLEA_2-5	cis-acting regulatory element essential for the anaerobic induction
VfLEA_2-5	cis-acting regulatory element essential for the anaerobic induction
VfLEA_2-5	cis-acting regulatory element essential for the anaerobic induction
VfLEA_2-5	cis-acting regulatory element essential for the anaerobic induction
VfLEA_2-10	cis-acting regulatory element essential for the anaerobic induction
VfLEA_2-13	cis-acting regulatory element essential for the anaerobic induction
VfLEA_2-13	cis-acting regulatory element essential for the anaerobic induction
VfLEA_2-15	cis-acting regulatory element essential for the anaerobic induction
VfLEA_2-15	cis-acting regulatory element essential for the anaerobic induction
VfLEA_2-16	cis-acting regulatory element essential for the anaerobic induction
VfLEA_2-18	cis-acting regulatory element essential for the anaerobic induction
VfLEA_2-20	cis-acting regulatory element essential for the anaerobic induction
VfLEA_2-20	cis-acting regulatory element essential for the anaerobic induction
VfLEA_2-21	cis-acting regulatory element essential for the anaerobic induction
VfLEA_2-22	cis-acting regulatory element essential for the anaerobic induction
VfLEA_2-22	cis-acting regulatory element essential for the anaerobic induction
VfLEA_2-22	cis-acting regulatory element essential for the anaerobic induction
VfLEA_2-23	cis-acting regulatory element essential for the anaerobic induction
VfLEA_2-23	cis-acting regulatory element essential for the anaerobic induction
VfLEA_2-23	cis-acting regulatory element essential for the anaerobic induction
VfLEA_2-24	cis-acting regulatory element essential for the anaerobic induction
VfLEA_2-25	cis-acting regulatory element essential for the anaerobic induction
VfLEA_2-26	cis-acting regulatory element essential for the anaerobic induction
VfLEA_2-26	cis-acting regulatory element essential for the anaerobic induction
VfLEA_2-26	cis-acting regulatory element essential for the anaerobic induction
VfLEA_2-27	cis-acting regulatory element essential for the anaerobic induction
VfLEA_2-41	cis-acting regulatory element essential for the anaerobic induction
VfLEA_2-41	cis-acting regulatory element essential for the anaerobic induction
VfLEA_2-41	cis-acting regulatory element essential for the anaerobic induction
VfLEA_2-28	cis-acting regulatory element essential for the anaerobic induction
VfLEA_2-28	cis-acting regulatory element essential for the anaerobic induction
VfLEA_2-28	cis-acting regulatory element essential for the anaerobic induction
VfLEA_2-28	cis-acting regulatory element essential for the anaerobic induction
VfLEA_2-29	cis-acting regulatory element essential for the anaerobic induction
VfLEA_2-30	cis-acting regulatory element essential for the anaerobic induction
VfLEA_2-30	cis-acting regulatory element essential for the anaerobic induction
VfLEA_2-30	cis-acting regulatory element essential for the anaerobic induction
VfLEA_2-31	cis-acting regulatory element essential for the anaerobic induction
VfLEA_2-31	cis-acting regulatory element essential for the anaerobic induction
VfLEA_2-32	cis-acting regulatory element essential for the anaerobic induction
VfLEA_2-32	cis-acting regulatory element essential for the anaerobic induction
VfLEA_2-33	cis-acting regulatory element essential for the anaerobic induction
VfLEA_2-33	cis-acting regulatory element essential for the anaerobic induction
VfLEA_2-34	cis-acting regulatory element essential for the anaerobic induction
VfLEA_2-34	cis-acting regulatory element essential for the anaerobic induction
VfLEA_2-34	cis-acting regulatory element essential for the anaerobic induction
VfLEA_2-36	cis-acting regulatory element essential for the anaerobic induction
VfLEA_2-36	cis-acting regulatory element essential for the anaerobic induction
VfLEA_2-36	cis-acting regulatory element essential for the anaerobic induction
VfLEA_2-37	cis-acting regulatory element essential for the anaerobic induction
VfLEA_2-38	cis-acting regulatory element essential for the anaerobic induction
VfLEA_2-38	cis-acting regulatory element essential for the anaerobic induction
VfLEA_2-39	cis-acting regulatory element essential for the anaerobic induction
VfLEA_2-40	cis-acting regulatory element essential for the anaerobic induction
VfLEA_2-40	cis-acting regulatory element essential for the anaerobic induction
VfLEA_2-40	cis-acting regulatory element essential for the anaerobic induction
VfLEA_2-40	cis-acting regulatory element essential for the anaerobic induction
VfLEA_2-8	cis-acting regulatory element related to meristem expression
VfLEA_2-1	cis-acting regulatory element related to meristem expression
VfLEA_2-17	cis-acting regulatory element related to meristem expression
VfLEA_2-21	cis-acting regulatory element related to meristem expression
VfLEA_2-22	cis-acting regulatory element related to meristem expression
VfLEA_2-23	cis-acting regulatory element related to meristem expression
VfLEA_2-23	cis-acting regulatory element related to meristem expression
VfLEA_2-32	cis-acting regulatory element related to meristem expression
VfLEA_2-33	cis-acting regulatory element related to meristem expression
VfLEA_2-38	cis-acting regulatory element related to meristem expression
VfLEA_2-39	cis-acting regulatory element related to meristem expression
VfLEA_2-39	cis-acting regulatory element related to meristem expression
VfLEA_2-13	cis-acting regulatory element involved in auxin responsiveness
VfLEA_2-13	cis-acting regulatory element involved in auxin responsiveness
VfLEA_2-17	cis-acting regulatory element involved in auxin responsiveness
VfLEA_2-22	cis-acting regulatory element involved in auxin responsiveness
VfLEA_2-27	cis-acting regulatory element involved in auxin responsiveness
VfLEA_2-38	cis-acting regulatory element involved in auxin responsiveness
VfLEA_2-38	cis-acting regulatory element involved in auxin responsiveness
VfLEA_2-5	binding site of AT-rich DNA binding protein (ATBP-1)
VfLEA_2-13	binding site of AT-rich DNA binding protein (ATBP-1)
VfLEA_2-41	binding site of AT-rich DNA binding protein (ATBP-1)
VfLEA_2-41	binding site of AT-rich DNA binding protein (ATBP-1)
VfLEA_2-29	binding site of AT-rich DNA binding protein (ATBP-1)
VfLEA_2-32	binding site of AT-rich DNA binding protein (ATBP-1)
VfLEA_2-38	binding site of AT-rich DNA binding protein (ATBP-1)
VfLEA_2-6	cis-regulatory element involved in endosperm expression
VfLEA_2-8	cis-regulatory element involved in endosperm expression
VfLEA_2-9	cis-regulatory element involved in endosperm expression
VfLEA_2-9	cis-regulatory element involved in endosperm expression
VfLEA_2-5	cis-regulatory element involved in endosperm expression
VfLEA_2-24	cis-regulatory element involved in endosperm expression
VfLEA_2-25	cis-regulatory element involved in endosperm expression
VfLEA_2-39	cis-regulatory element involved in endosperm expression
VfLEA_2-9	part of a conserved DNA module array (CMA3)
VfLEA_2-23	part of a conserved DNA module array (CMA3)
VfLEA_2-26	part of a conserved DNA module array (CMA3)
VfLEA_2-40	part of a conserved DNA module array (CMA3)
VfLEA_2-14	element for maximal elicitor-mediated activation (2copies)
VfLEA_2-18	element for maximal elicitor-mediated activation (2copies)
VfLEA_2-21	element for maximal elicitor-mediated activation (2copies)
VfLEA_2-21	element for maximal elicitor-mediated activation (2copies)
VfLEA_2-39	element for maximal elicitor-mediated activation (2copies)
VfLEA_2-2	element involved in differentiation of the palisade mesophyll cells
VfLEA_2-16	element involved in differentiation of the palisade mesophyll cells
VfLEA_2-27	element involved in differentiation of the palisade mesophyll cells
VfLEA_2-29	element involved in differentiation of the palisade mesophyll cells
VfLEA_2-8	enhancer-like element involved in anoxic specific inducibility
VfLEA_2-26	enhancer-like element involved in anoxic specific inducibility
VfLEA_2-36	enhancer-like element involved in anoxic specific inducibility
VfLEA_2-38	enhancer-like element involved in anoxic specific inducibility
VfLEA_2-15	wound-responsive element
VfLEA_2-7	protein binding site
VfLEA_2-36	protein binding site
VfLEA_2-11	cis-acting element involved in cell cycle regulation
VfLEA_2-35	sequence conserved in alpha-amylase promoters
VfLEA_2-35	involved in endosperm-specific negative expression
VfLEA_2-19	cis-acting regulatory element involved in seed-specific regulation
VfLEA_2-23	cis-acting regulatory element involved in seed-specific regulation
VfLEA_2-41	cis-acting regulatory element involved in seed-specific regulation
