# Supplementary material for: Genome-wide identification, structural characterization and gene expression analysis of the LEA_2 gene family in faba bean (Vicia Faba L.)
Source: BMC Plant Biol. 2025 Nov 28;25:1658. doi: 10.1186/s12870-025-07671-8 (PMC12661804; doi:10.1186/s12870-025-07671-8)
Supplement: Supplementary file 4 — Supplementary Material 4. The 4 pairs of tandem duplicates in VfLEA_2 genes. [file 12870_2025_7671_MOESM4_ESM.xlsx]

## Sheet: Sheet1
Table S4 The 4 pairs of tandem duplicates in VfLEA_2 genes
Chr	GeneID	Gene	Start	End		Chr	GeneID	Gene	Start	End
Chr2	rna-VFH_II065840	VfLEA_2-11	385002097	385002861	==	Chr2	rna-VFH_II065880	VfLEA_2-12	385251506	385252255
Chr2	rna-VFH_II094840	VfLEA_2-14	554025563	554026282	==	Chr2	rna-VFH_II094880	VfLEA_2-15	554292223	554293044
Chr4	rna-VFH_IV045680	VflEA_2-24	264107961	264108490	==	Chr4	rna-VFH_IV045720	VfLEA_2-25	264153321	264153851
Chr5	rna-VFH_V153680	VfLEA_2-33	1079250384	1079251016	==	Chr5	rna-VFH_V153720	VfLEA_2-34	1080112764	1080113183
