# Supplementary material for: Genome-wide identification, structural characterization and gene expression analysis of the LEA_2 gene family in faba bean (Vicia Faba L.)
Source: BMC Plant Biol. 2025 Nov 28;25:1658. doi: 10.1186/s12870-025-07671-8 (PMC12661804; doi:10.1186/s12870-025-07671-8)
Supplement: Supplementary file 5 — Supplementary Material 5. The 8 pairs of segmental duplicates in VfLEA_2 genes. [file 12870_2025_7671_MOESM5_ESM.xlsx]

## Sheet: Sheet1
Table S5 The 8 pairs of segmental duplicates in VfLEA_2 genes
Chr Location	Gene ID	Gene	Start	End		Chr Location	Gene ID	Gene	Start	End
Chr1S	rna-VFH_I061200	VfLEA_2-7	393957225	393957890	==	Chr5	rna-VFH_V153240	VfLEA_2-32	1076180369	1076181055
Chr1S	rna-VFH_I061200	VfLEA_2-7	393957225	393957890	==	Chr6	rna-VFH_VI018360	VfLEA_2-36	147110459	147111118
Chr1L	rna-VFH_I233920	VfLEA_2-1	267522140	267522922	==	Chr2	rna-VFH_II065840	VfLEA_2-11	385002097	385002861
Chr2	rna-VFH_II137160	VfLEA_2-16	839191949	839192581	==	Chr4	rna-VFH_IV053120	VfLEA_2-27	321819608	321820456
Chr3	rna-VFH_III037880	VfLEA_2-18	211595545	211596195	==	Chr5	rna-VFH_V153680	VfLEA_2-33	1079250384	1079251016
Chr3	rna-VFH_III037880	VfLEA_2-18	211595545	211596195	==	Chr6	rna-VFH_VI018360	VfLEA_2-36	147110459	147111118
Chr4	rna-VFH_IV045680	VfLEA_2-24	264107961	264108490	==	Chr5	rna-VFH_V070880	VfLEA_2-31	442159208	442160396
Chr4	rna-VFH_IV045760	VfLEA_2-26	264250437	264251099	==	Chr6	rna-VFH_VI174440	VfLEA_2-39	1342400469	1342401152
