# Supplementary material for: Genome-wide identification, structural characterization and gene expression analysis of the LEA_2 gene family in faba bean (Vicia Faba L.)
Source: BMC Plant Biol. 2025 Nov 28;25:1658. doi: 10.1186/s12870-025-07671-8 (PMC12661804; doi:10.1186/s12870-025-07671-8)
Supplement: Supplementary file 6 — Supplementary Material 6. One-to-one orthologous relationships between faba bean and other six species. [file 12870_2025_7671_MOESM6_ESM.xlsx]

## Sheet: Vicia faba-Pisum sativum
Table S6 One-to-one orthologous relationships between Vicia faba and Pisum sativum
VfLEA_2 Gene Name	VfLEA_2 Gene ID	Chromosome Position	PsLEA_2 Gene ID	Chromosome Position
VfLEA_2-24	rna-VFH_IV045680	Chr4	rna-XM_051056107.1	5
VfLEA_2-24	rna-VFH_IV045680	Chr4	rna-XM_051062302.1	3
VfLEA_2-31	rna-VFH_V070880	Chr5	rna-XM_051056107.1	5
VfLEA_2-31	rna-VFH_V070880	Chr5	rna-XM_051062302.1	3
VfLEA_2-23	rna-VFH_IV000240	Chr4	rna-XM_051051589.1	7
VfLEA_2-4	rna-VFH_I479680	Chr1L	rna-XM_051023288.1	1
VfLEA_2-39	rna-VFH_VI174440	Chr6	rna-XM_051017558.1	3
VfLEA_2-39	rna-VFH_VI174440	Chr6	rna-XM_051043617.1	4
VfLEA_2-8	rna-VFH_I159520	Chr1S	rna-XM_051047376.1	1
VfLEA_2-8	rna-VFH_I159520	Chr1S	rna-XM_051028389.1	2
VfLEA_2-37	rna-VFH_VI019760	Chr6	rna-XM_051043283.1	4
VfLEA_2-1	rna-VFH_I233920	Chr1L	rna-XM_051048604.1	7
VfLEA_2-1	rna-VFH_I233920	Chr1L	rna-XM_051024753.1	2
VfLEA_2-26	rna-VFH_IV045760	Chr4	rna-XM_051017558.1	3
VfLEA_2-26	rna-VFH_IV045760	Chr4	rna-XM_051043617.1	4
VfLEA_2-7	rna-VFH_I061200	Chr1S	rna-XM_051027458.1	2
VfLEA_2-7	rna-VFH_I061200	Chr1S	rna-XM_051044542.1	4
VfLEA_2-11	rna-VFH_II065840	Chr2	rna-XM_051048604.1	7
VfLEA_2-11	rna-VFH_II065840	Chr2	rna-XM_051024753.1	2
VfLEA_2-28	rna-VFH_V007640	Chr5	rna-XM_051028389.1	2
VfLEA_2-5	rna-VFH_I490240	Chr1L	rna-XM_051025791.1	1
VfLEA_2-32	rna-VFH_V153240	Chr5	rna-XM_051058988.1	5
VfLEA_2-32	rna-VFH_V153240	Chr5	rna-XM_051031694.1	6
VfLEA_2-27	rna-VFH_IV053120	Chr4	rna-XM_051060928.1	5
VfLEA_2-27	rna-VFH_IV053120	Chr4	rna-XM_051017715.1	3
VfLEA_2-27	rna-VFH_IV053120	Chr4	rna-XM_051021484.1	2
VfLEA_2-18	rna-VFH_III037880	Chr3	rna-XM_051054356.1	5
VfLEA_2-18	rna-VFH_III037880	Chr3	rna-XM_051031699.1	6
VfLEA_2-2	rna-VFH_I262240	Chr1L	rna-XM_051048048.1	7
VfLEA_2-13	rna-VFH_II084800	Chr2	rna-XM_051020685.1	2
VfLEA_2-13	rna-VFH_II084800	Chr2	rna-XM_051044012.1	4
VfLEA_2-36	rna-VFH_VI018360	Chr6	rna-XM_051054356.1	5
VfLEA_2-36	rna-VFH_VI018360	Chr6	rna-XM_051027458.1	2
VfLEA_2-36	rna-VFH_VI018360	Chr6	rna-XM_051044542.1	4
VfLEA_2-22	rna-VFH_III149240	Chr3	rna-XM_051029926.1	6
VfLEA_2-16	rna-VFH_II137160	Chr2	rna-XM_051060928.1	5
VfLEA_2-16	rna-VFH_II137160	Chr2	rna-XM_051017715.1	3
VfLEA_2-16	rna-VFH_II137160	Chr2	rna-XM_051021484.1	2
VfLEA_2-29	rna-VFH_V011840	Chr5	rna-XM_051018019.1	3
VfLEA_2-29	rna-VFH_V011840	Chr5	rna-XM_051028251.1	2
VfLEA_2-21	rna-VFH_III075080	Chr3	rna-XM_051031919.1	6
VfLEA_2-6	rna-VFH_I061160	Chr1S	rna-XM_051058301.1	5
VfLEA_2-6	rna-VFH_I061160	Chr1S	rna-XM_051027461.1	2
VfLEA_2-33	rna-VFH_V153680	Chr5	rna-XM_051031699.1	6
VfLEA_2-33	rna-VFH_V153680	Chr5	rna-XM_051044542.1	4
VfLEA_2-35	rna-VFH_V177840	Chr5	rna-XM_051058263.1	5
VfLEA_2-10	rna-VFH_II064320	Chr2	rna-XM_051020761.1	2
VfLEA_2-40	rna-VFH_VI179040	Chr6	rna-XM_051045011.1	4
VfLEA_2-14	rna-VFH_II094840	Chr2	rna-XM_051023864.1	2
VfLEA_2-38	rna-VFH_VI062600	Chr6	rna-XM_051045749.1	4
VfLEA_2-19	rna-VFH_III038000	Chr3	rna-XM_051058988.1	5
VfLEA_2-19	rna-VFH_III038000	Chr3	rna-XM_051031694.1	6
VfLEA_2-3	rna-VFH_I388320	Chr1L	rna-XM_051051381.1	7
VfLEA_2-3	rna-VFH_I388320	Chr1L	rna-XM_051045011.1	4
VfLEA_2-30	rna-VFH_V060280	Chr5	rna-XM_051056386.1	5

## Sheet: Vicia faba-Lathyrus sativus
Table S6 One-to-one orthologous relationships between Vicia faba and Lathyrus sativus
VfLEA_2 Gene Name	VfLEA_2 Gene ID	Chromosome Position	LsLEA_2 Gene ID	Chromosome Position
VfLEA_2-24	rna-VFH_IV045680	Chr4	rna-LATHSAT_LOCUS11301	5
VfLEA_2-24	rna-VFH_IV045680	Chr4	rna-LATHSAT_LOCUS14416	6
VfLEA_2-31	rna-VFH_V070880	Chr5	rna-LATHSAT_LOCUS11301	5
VfLEA_2-31	rna-VFH_V070880	Chr5	rna-LATHSAT_LOCUS14416	6
VfLEA_2-23	rna-VFH_IV000240	Chr4	rna-LATHSAT_LOCUS13679	6
VfLEA_2-4	rna-VFH_I479680	Chr1L	rna-LATHSAT_LOCUS299	4
VfLEA_2-39	rna-VFH_VI174440	Chr6	rna-LATHSAT_LOCUS14415	6
VfLEA_2-39	rna-VFH_VI174440	Chr6	rna-LATHSAT_LOCUS31215	4
VfLEA_2-8	rna-VFH_I159520	Chr1S	rna-LATHSAT_LOCUS3629	1
VfLEA_2-8	rna-VFH_I159520	Chr1S	rna-LATHSAT_LOCUS5203	1
VfLEA_2-37	rna-VFH_VI019760	Chr6	rna-LATHSAT_LOCUS28587	4
VfLEA_2-1	rna-VFH_I233920	Chr1L	rna-LATHSAT_LOCUS7233	2
VfLEA_2-1	rna-VFH_I233920	Chr1L	rna-LATHSAT_LOCUS19323	7
VfLEA_2-26	rna-VFH_IV045760	Chr4	rna-LATHSAT_LOCUS14415	6
VfLEA_2-26	rna-VFH_IV045760	Chr4	rna-LATHSAT_LOCUS31215	4
VfLEA_2-7	rna-VFH_I061200	Chr1S	rna-LATHSAT_LOCUS4905	1
VfLEA_2-7	rna-VFH_I061200	Chr1S	rna-LATHSAT_LOCUS12836	5
VfLEA_2-7	rna-VFH_I061200	Chr1S	rna-LATHSAT_LOCUS28637	4
VfLEA_2-11	rna-VFH_II065840	Chr2	rna-LATHSAT_LOCUS7233	2
VfLEA_2-11	rna-VFH_II065840	Chr2	rna-LATHSAT_LOCUS19323	7
VfLEA_2-28	rna-VFH_V007640	Chr5	rna-LATHSAT_LOCUS5203	1
VfLEA_2-5	rna-VFH_I490240	Chr1L	rna-LATHSAT_LOCUS122	5
VfLEA_2-32	rna-VFH_V153240	Chr5	rna-LATHSAT_LOCUS12836	5
VfLEA_2-32	rna-VFH_V153240	Chr5	rna-LATHSAT_LOCUS24000	3
VfLEA_2-27	rna-VFH_IV053120	Chr4	rna-LATHSAT_LOCUS13613	5
VfLEA_2-27	rna-VFH_IV053120	Chr4	rna-LATHSAT_LOCUS14249	6
VfLEA_2-27	rna-VFH_IV053120	Chr4	rna-LATHSAT_LOCUS14233	6
VfLEA_2-27	rna-VFH_IV053120	Chr4	rna-LATHSAT_LOCUS20733	7
VfLEA_2-18	rna-VFH_III037880	Chr3	rna-LATHSAT_LOCUS12842	5
VfLEA_2-18	rna-VFH_III037880	Chr3	rna-LATHSAT_LOCUS23996	3
VfLEA_2-2	rna-VFH_I262240	Chr1L	rna-LATHSAT_LOCUS7742	2
VfLEA_2-13	rna-VFH_II084800	Chr2	rna-LATHSAT_LOCUS19466	7
VfLEA_2-13	rna-VFH_II084800	Chr2	rna-LATHSAT_LOCUS30798	4
VfLEA_2-36	rna-VFH_VI018360	Chr6	rna-LATHSAT_LOCUS4905	1
VfLEA_2-36	rna-VFH_VI018360	Chr6	rna-LATHSAT_LOCUS28637	4
VfLEA_2-22	rna-VFH_III149240	Chr3	rna-LATHSAT_LOCUS26180	3
VfLEA_2-16	rna-VFH_II137160	Chr2	rna-LATHSAT_LOCUS13613	5
VfLEA_2-16	rna-VFH_II137160	Chr2	rna-LATHSAT_LOCUS14233	6
VfLEA_2-16	rna-VFH_II137160	Chr2	rna-LATHSAT_LOCUS20733	7
VfLEA_2-29	rna-VFH_V011840	Chr5	rna-LATHSAT_LOCUS5331	1
VfLEA_2-21	rna-VFH_III075080	Chr3	rna-LATHSAT_LOCUS24780	3
VfLEA_2-6	rna-VFH_I061160	Chr1S	rna-LATHSAT_LOCUS4907	1
VfLEA_2-6	rna-VFH_I061160	Chr1S	rna-LATHSAT_LOCUS12840	5
VfLEA_2-33	rna-VFH_V153680	Chr5	rna-LATHSAT_LOCUS4905	1
VfLEA_2-33	rna-VFH_V153680	Chr5	rna-LATHSAT_LOCUS23996	3
VfLEA_2-35	rna-VFH_V177840	Chr5	rna-LATHSAT_LOCUS13268	5
VfLEA_2-35	rna-VFH_V177840	Chr5	rna-LATHSAT_LOCUS13250	5
VfLEA_2-10	rna-VFH_II064320	Chr2	rna-LATHSAT_LOCUS19283	7
VfLEA_2-40	rna-VFH_VI179040	Chr6	rna-LATHSAT_LOCUS31301	4
VfLEA_2-14	rna-VFH_II094840	Chr2	rna-LATHSAT_LOCUS19935	7
VfLEA_2-38	rna-VFH_VI062600	Chr6	rna-LATHSAT_LOCUS29041	4
VfLEA_2-34	rna-VFH_V153720	Chr5	rna-LATHSAT_LOCUS4906	1
VfLEA_2-19	rna-VFH_III038000	Chr3	rna-LATHSAT_LOCUS12837	5
VfLEA_2-19	rna-VFH_III038000	Chr3	rna-LATHSAT_LOCUS24000	3
VfLEA_2-3	rna-VFH_I388320	Chr1L	rna-LATHSAT_LOCUS8405	2
VfLEA_2-3	rna-VFH_I388320	Chr1L	rna-LATHSAT_LOCUS31301	4
VfLEA_2-30	rna-VFH_V060280	Chr5	rna-LATHSAT_LOCUS11057	5

## Sheet: Vicia faba-Medicago truncatula
Table S6 One-to-one orthologous relationships between Vicia faba and Medicago truncatula
VfLEA_2 Gene Name	VfLEA_2 Gene ID	Chromosome Position	MtLEA_2 Gene ID	Chromosome Position
VfLEA_2-24	rna-VFH_IV045680	Chr4	rna-XM_003624045.4	2
VfLEA_2-24	rna-VFH_IV045680	Chr4	rna-XM_013589305.3	5
VfLEA_2-31	rna-VFH_V070880	Chr5	rna-XM_003624045.4	2
VfLEA_2-31	rna-VFH_V070880	Chr5	rna-XM_013589305.3	5
VfLEA_2-23	rna-VFH_IV000240	Chr4	rna-XM_003623619.4	2
VfLEA_2-23	rna-VFH_IV000240	Chr4	rna-XM_003626580.4	5
VfLEA_2-4	rna-VFH_I479680	Chr1L	rna-XM_003593377.4	6
VfLEA_2-39	rna-VFH_VI174440	Chr6	rna-XM_013591676.3	5
VfLEA_2-8	rna-VFH_I159520	Chr1S	rna-XM_039830911.1	6
VfLEA_2-8	rna-VFH_I159520	Chr1S	rna-XM_013597611.3	1
VfLEA_2-37	rna-VFH_VI019760	Chr6	rna-XM_024781096.2	3
VfLEA_2-1	rna-VFH_I233920	Chr1L	rna-XM_013605076.3	7
VfLEA_2-1	rna-VFH_I233920	Chr1L	rna-XM_003616057.4	4
VfLEA_2-26	rna-VFH_IV045760	Chr4	rna-XM_013589304.3	5
VfLEA_2-7	rna-VFH_I061200	Chr1S	rna-XM_003596803.4	6
VfLEA_2-7	rna-VFH_I061200	Chr1S	rna-XM_003606037.4	3
VfLEA_2-7	rna-VFH_I061200	Chr1S	rna-XM_013594732.3	2
VfLEA_2-11	rna-VFH_II065840	Chr2	rna-XM_013605076.3	7
VfLEA_2-11	rna-VFH_II065840	Chr2	rna-XM_003616057.4	4
VfLEA_2-28	rna-VFH_V007640	Chr5	rna-XM_039830911.1	6
VfLEA_2-5	rna-VFH_I490240	Chr1L	rna-XM_003593054.4	6
VfLEA_2-32	rna-VFH_V153240	Chr5	rna-XM_013594732.3	2
VfLEA_2-27	rna-VFH_IV053120	Chr4	rna-XM_003602340.4	7
VfLEA_2-27	rna-VFH_IV053120	Chr4	rna-XM_003626563.4	2
VfLEA_2-27	rna-VFH_IV053120	Chr4	rna-XM_013589087.3	5
VfLEA_2-18	rna-VFH_III037880	Chr3	rna-XM_013612425.3	8
VfLEA_2-18	rna-VFH_III037880	Chr3	rna-XM_003606037.4	3
VfLEA_2-18	rna-VFH_III037880	Chr3	rna-XM_013594744.3	2
VfLEA_2-2	rna-VFH_I262240	Chr1L	rna-XM_003617036.4	4
VfLEA_2-13	rna-VFH_II084800	Chr2	rna-XM_013605414.3	7
VfLEA_2-13	rna-VFH_II084800	Chr2	rna-XM_013591373.1	5
VfLEA_2-36	rna-VFH_VI018360	Chr6	rna-XM_003596803.4	6
VfLEA_2-36	rna-VFH_VI018360	Chr6	rna-XM_003606037.4	3
VfLEA_2-36	rna-VFH_VI018360	Chr6	rna-XM_013594741.3	2
VfLEA_2-22	rna-VFH_III149240	Chr3	rna-XM_013614441.3	8
VfLEA_2-16	rna-VFH_II137160	Chr2	rna-XM_003602340.4	7
VfLEA_2-16	rna-VFH_II137160	Chr2	rna-XM_003626563.4	2
VfLEA_2-16	rna-VFH_II137160	Chr2	rna-XM_013589087.3	5
VfLEA_2-29	rna-VFH_V011840	Chr5	rna-XM_003597555.3	6
VfLEA_2-29	rna-VFH_V011840	Chr5	rna-XM_013588873.3	5
VfLEA_2-21	rna-VFH_III075080	Chr3	rna-XM_013613390.3	8
VfLEA_2-6	rna-VFH_I061160	Chr1S	rna-XM_013609500.3	6
VfLEA_2-6	rna-VFH_I061160	Chr1S	rna-XM_013594741.3	2
VfLEA_2-33	rna-VFH_V153680	Chr5	rna-XM_013612425.3	8
VfLEA_2-40	rna-VFH_VI179040	Chr6	rna-XM_013591757.3	5
VfLEA_2-14	rna-VFH_II094840	Chr2	rna-XM_013605620.3	7
VfLEA_2-38	rna-VFH_VI062600	Chr6	rna-XM_013601128.3	3
VfLEA_2-34	rna-VFH_V153720	Chr5	rna-XM_013612413.3	8
VfLEA_2-19	rna-VFH_III038000	Chr3	rna-XM_013612413.3	8
VfLEA_2-19	rna-VFH_III038000	Chr3	rna-XM_013594737.3	2
VfLEA_2-3	rna-VFH_I388320	Chr1L	rna-XM_003610928.4	4
VfLEA_2-3	rna-VFH_I388320	Chr1L	rna-XM_013591757.3	5
VfLEA_2-30	rna-VFH_V060280	Chr5	rna-XM_003623619.4	2

## Sheet: Vicia faba-Trifolium pratense
Table S6 One-to-one orthologous relationships between Vicia faba and Trifolium pratense
VfLEA_2 Gene Name	VfLEA_2 Gene ID	Chromosome Position	TpLEA_2 Gene ID	Chromosome Position
VfLEA_2-24	rna-VFH_IV045680	Chr4	rna-XM_045934628.1	4
VfLEA_2-31	rna-VFH_V070880	Chr5	rna-XM_045934628.1	4
VfLEA_2-31	rna-VFH_V070880	Chr5	rna-XM_045937693.1	2
VfLEA_2-23	rna-VFH_IV000240	Chr4	rna-XM_045934778.1	4
VfLEA_2-23	rna-VFH_IV000240	Chr4	rna-XM_045941791.1	3
VfLEA_2-23	rna-VFH_IV000240	Chr4	rna-XM_045941741.1	3
VfLEA_2-4	rna-VFH_I479680	Chr1L	rna-XM_045958442.1	7
VfLEA_2-39	rna-VFH_VI174440	Chr6	rna-XM_045966943.1	6
VfLEA_2-39	rna-VFH_VI174440	Chr6	rna-XM_045933750.1	4
VfLEA_2-8	rna-VFH_I159520	Chr1S	rna-XM_045945993.1	2
VfLEA_2-8	rna-VFH_I159520	Chr1S	rna-XM_045934567.1	4
VfLEA_2-37	rna-VFH_VI019760	Chr6	rna-XM_045930845.1	5
VfLEA_2-1	rna-VFH_I233920	Chr1L	rna-XM_045967824.1	6
VfLEA_2-1	rna-VFH_I233920	Chr1L	rna-XM_045975898.1	5
VfLEA_2-1	rna-VFH_I233920	Chr1L	rna-XM_045975971.1	5
VfLEA_2-26	rna-VFH_IV045760	Chr4	rna-XM_045933750.1	4
VfLEA_2-7	rna-VFH_I061200	Chr1S	rna-XM_045948377.1	2
VfLEA_2-7	rna-VFH_I061200	Chr1S	rna-XM_045974697.1	5
VfLEA_2-11	rna-VFH_II065840	Chr2	rna-XM_045967824.1	6
VfLEA_2-11	rna-VFH_II065840	Chr2	rna-XM_045975971.1	5
VfLEA_2-11	rna-VFH_II065840	Chr2	rna-XM_045975898.1	5
VfLEA_2-28	rna-VFH_V007640	Chr5	rna-XM_045945993.1	2
VfLEA_2-5	rna-VFH_I490240	Chr1L	rna-XM_045961516.1	7
VfLEA_2-5	rna-VFH_I490240	Chr1L	rna-XM_045961861.1	7
VfLEA_2-32	rna-VFH_V153240	Chr5	rna-XM_045946483.1	1
VfLEA_2-32	rna-VFH_V153240	Chr5	rna-XM_045939911.1	3
VfLEA_2-27	rna-VFH_IV053120	Chr4	rna-XM_045934247.1	4
VfLEA_2-27	rna-VFH_IV053120	Chr4	rna-XM_045938897.1	3
VfLEA_2-18	rna-VFH_III037880	Chr3	rna-XM_045953250.1	1
VfLEA_2-18	rna-VFH_III037880	Chr3	rna-XM_045974697.1	5
VfLEA_2-18	rna-VFH_III037880	Chr3	rna-XM_045939910.1	3
VfLEA_2-2	rna-VFH_I262240	Chr1L	rna-XM_045974449.1	5
VfLEA_2-20	rna-VFH_III038080	Chr3	rna-XM_045946483.1	1
VfLEA_2-20	rna-VFH_III038080	Chr3	rna-XM_045939914.1	3
VfLEA_2-36	rna-VFH_VI018360	Chr6	rna-XM_045974697.1	5
VfLEA_2-36	rna-VFH_VI018360	Chr6	rna-XM_045939910.1	3
VfLEA_2-36	rna-VFH_VI018360	Chr6	rna-XM_045948377.1	2
VfLEA_2-16	rna-VFH_II137160	Chr2	rna-XM_045967188.1	6
VfLEA_2-16	rna-VFH_II137160	Chr2	rna-XM_045934247.1	4
VfLEA_2-16	rna-VFH_II137160	Chr2	rna-XM_045938897.1	3
VfLEA_2-29	rna-VFH_V011840	Chr5	rna-XM_045933567.1	4
VfLEA_2-29	rna-VFH_V011840	Chr5	rna-XM_045944036.1	2
VfLEA_2-21	rna-VFH_III075080	Chr3	rna-XM_045958377.1	1
VfLEA_2-6	rna-VFH_I061160	Chr1S	rna-XM_045939911.1	3
VfLEA_2-6	rna-VFH_I061160	Chr1S	rna-XM_045951277.1	2
VfLEA_2-33	rna-VFH_V153680	Chr5	rna-XM_045953250.1	1
VfLEA_2-33	rna-VFH_V153680	Chr5	rna-XM_045974697.1	5
VfLEA_2-10	rna-VFH_II064320	Chr2	rna-XM_045966235.1	6
VfLEA_2-40	rna-VFH_VI179040	Chr6	rna-XM_045966822.1	6
VfLEA_2-14	rna-VFH_II094840	Chr2	rna-XM_045953803.1	7
VfLEA_2-38	rna-VFH_VI062600	Chr6	rna-XM_045964528.1	6
VfLEA_2-19	rna-VFH_III038000	Chr3	rna-XM_045953246.1	1
VfLEA_2-19	rna-VFH_III038000	Chr3	rna-XM_045939911.1	3
VfLEA_2-3	rna-VFH_I388320	Chr1L	rna-XM_045955793.1	7
VfLEA_2-3	rna-VFH_I388320	Chr1L	rna-XM_045966822.1	6
VfLEA_2-30	rna-VFH_V060280	Chr5	rna-XM_045938538.1	3
VfLEA_2-30	rna-VFH_V060280	Chr5	rna-XM_045942697.1	3

## Sheet: Vicia faba-Trifolium repens
Table S6 One-to-one orthologous relationships between Vicia faba and Trifolium repens
VfLEA_2 Gene Name	VfLEA_2 Gene ID	Chromosome Position	TpLEA_2 Gene ID	Chromosome Position
VfLEA_2-24	rna-VFH_IV045680	Chr4	rna-gnl|NessUTM|mrnat1.P8452_60787	4
VfLEA_2-24	rna-VFH_IV045680	Chr4	rna-gnl|NessUTM|mrnat1.P8452_65605	6
VfLEA_2-24	rna-VFH_IV045680	Chr4	rna-gnl|NessUTM|mrnat1.P8452_69149	1
VfLEA_2-24	rna-VFH_IV045680	Chr4	rna-gnl|NessUTM|mrnat1.P8452_74220	11
VfLEA_2-31	rna-VFH_V070880	Chr5	rna-gnl|NessUTM|mrnat1.P8452_60787	4
VfLEA_2-31	rna-VFH_V070880	Chr5	rna-gnl|NessUTM|mrnat1.P8452_65605	6
VfLEA_2-31	rna-VFH_V070880	Chr5	rna-gnl|NessUTM|mrnat1.P8452_69149	1
VfLEA_2-31	rna-VFH_V070880	Chr5	rna-gnl|NessUTM|mrnat1.P8452_74220	11
VfLEA_2-23	rna-VFH_IV000240	Chr4	rna-gnl|NessUTM|mrnat1.P8452_68205	1
VfLEA_2-23	rna-VFH_IV000240	Chr4	rna-gnl|NessUTM|mrnat1.P8452_73267	11
VfLEA_2-4	rna-VFH_I479680	Chr1L	rna-gnl|NessUTM|mrnat1.P8452_11509	5
VfLEA_2-4	rna-VFH_I479680	Chr1L	rna-gnl|NessUTM|mrnat1.P8452_15407	2
VfLEA_2-39	rna-VFH_VI174440	Chr6	rna-gnl|NessUTM|mrnat1.P8452_34676	7
VfLEA_2-39	rna-VFH_VI174440	Chr6	rna-gnl|NessUTM|mrnat1.P8452_39942	8
VfLEA_2-39	rna-VFH_VI174440	Chr6	rna-gnl|NessUTM|mrnat1.P8452_69148	1
VfLEA_2-39	rna-VFH_VI174440	Chr6	rna-gnl|NessUTM|mrnat1.P8452_74218	11
VfLEA_2-8	rna-VFH_I159520	Chr1S	rna-gnl|NessUTM|mrnat1.P8452_14838	5
VfLEA_2-8	rna-VFH_I159520	Chr1S	rna-gnl|NessUTM|mrnat1.P8452_18618	2
VfLEA_2-8	rna-VFH_I159520	Chr1S	rna-gnl|NessUTM|mrnat1.P8452_58406	14
VfLEA_2-37	rna-VFH_VI019760	Chr6	rna-gnl|NessUTM|mrnat1.P8452_36394	8
VfLEA_2-1	rna-VFH_I233920	Chr1L	rna-gnl|NessUTM|mrnat1.P8452_19583	9
VfLEA_2-1	rna-VFH_I233920	Chr1L	rna-gnl|NessUTM|mrnat1.P8452_24849	10
VfLEA_2-1	rna-VFH_I233920	Chr1L	rna-gnl|NessUTM|mrnat1.P8452_43954	15
VfLEA_2-1	rna-VFH_I233920	Chr1L	rna-gnl|NessUTM|mrnat1.P8452_48647	16
VfLEA_2-26	rna-VFH_IV045760	Chr4	rna-gnl|NessUTM|mrnat1.P8452_69148	1
VfLEA_2-26	rna-VFH_IV045760	Chr4	rna-gnl|NessUTM|mrnat1.P8452_74218	11
VfLEA_2-7	rna-VFH_I061200	Chr1S	rna-gnl|NessUTM|mrnat1.P8452_30994	7
VfLEA_2-7	rna-VFH_I061200	Chr1S	rna-gnl|NessUTM|mrnat1.P8452_36369	8
VfLEA_2-7	rna-VFH_I061200	Chr1S	rna-gnl|NessUTM|mrnat1.P8452_53315	12
VfLEA_2-7	rna-VFH_I061200	Chr1S	rna-gnl|NessUTM|mrnat1.P8452_57516	14
VfLEA_2-7	rna-VFH_I061200	Chr1S	rna-gnl|NessUTM|mrnat1.P8452_67420	6
VfLEA_2-11	rna-VFH_II065840	Chr2	rna-gnl|NessUTM|mrnat1.P8452_19583	9
VfLEA_2-11	rna-VFH_II065840	Chr2	rna-gnl|NessUTM|mrnat1.P8452_24849	10
VfLEA_2-11	rna-VFH_II065840	Chr2	rna-gnl|NessUTM|mrnat1.P8452_43954	15
VfLEA_2-11	rna-VFH_II065840	Chr2	rna-gnl|NessUTM|mrnat1.P8452_48647	16
VfLEA_2-28	rna-VFH_V007640	Chr5	rna-gnl|NessUTM|mrnat1.P8452_54096	12
VfLEA_2-28	rna-VFH_V007640	Chr5	rna-gnl|NessUTM|mrnat1.P8452_58406	14
VfLEA_2-5	rna-VFH_I490240	Chr1L	rna-gnl|NessUTM|mrnat1.P8452_11321	5
VfLEA_2-5	rna-VFH_I490240	Chr1L	rna-gnl|NessUTM|mrnat1.P8452_15204	2
VfLEA_2-32	rna-VFH_V153240	Chr5	rna-gnl|NessUTM|mrnat1.P8452_02054	13
VfLEA_2-32	rna-VFH_V153240	Chr5	rna-gnl|NessUTM|mrnat1.P8452_07736	3
VfLEA_2-32	rna-VFH_V153240	Chr5	rna-gnl|NessUTM|mrnat1.P8452_62678	4
VfLEA_2-32	rna-VFH_V153240	Chr5	rna-gnl|NessUTM|mrnat1.P8452_67412	6
VfLEA_2-27	rna-VFH_IV053120	Chr4	rna-gnl|NessUTM|mrnat1.P8452_22519	9
VfLEA_2-27	rna-VFH_IV053120	Chr4	rna-gnl|NessUTM|mrnat1.P8452_28083	10
VfLEA_2-27	rna-VFH_IV053120	Chr4	rna-gnl|NessUTM|mrnat1.P8452_63452	4
VfLEA_2-27	rna-VFH_IV053120	Chr4	rna-gnl|NessUTM|mrnat1.P8452_68177	6
VfLEA_2-27	rna-VFH_IV053120	Chr4	rna-gnl|NessUTM|mrnat1.P8452_68979	1
VfLEA_2-27	rna-VFH_IV053120	Chr4	rna-gnl|NessUTM|mrnat1.P8452_74049	11
VfLEA_2-18	rna-VFH_III037880	Chr3	rna-gnl|NessUTM|mrnat1.P8452_02051	13
VfLEA_2-18	rna-VFH_III037880	Chr3	rna-gnl|NessUTM|mrnat1.P8452_07734	3
VfLEA_2-18	rna-VFH_III037880	Chr3	rna-gnl|NessUTM|mrnat1.P8452_36369	8
VfLEA_2-18	rna-VFH_III037880	Chr3	rna-gnl|NessUTM|mrnat1.P8452_62690	4
VfLEA_2-18	rna-VFH_III037880	Chr3	rna-gnl|NessUTM|mrnat1.P8452_67420	6
VfLEA_2-2	rna-VFH_I262240	Chr1L	rna-gnl|NessUTM|mrnat1.P8452_44542	15
VfLEA_2-2	rna-VFH_I262240	Chr1L	rna-gnl|NessUTM|mrnat1.P8452_49212	16
VfLEA_2-13	rna-VFH_II084800	Chr2	rna-gnl|NessUTM|mrnat1.P8452_20966	9
VfLEA_2-13	rna-VFH_II084800	Chr2	rna-gnl|NessUTM|mrnat1.P8452_26323	10
VfLEA_2-20	rna-VFH_III038080	Chr3	rna-gnl|NessUTM|mrnat1.P8452_02054	13
VfLEA_2-20	rna-VFH_III038080	Chr3	rna-gnl|NessUTM|mrnat1.P8452_07736	3
VfLEA_2-20	rna-VFH_III038080	Chr3	rna-gnl|NessUTM|mrnat1.P8452_62678	4
VfLEA_2-20	rna-VFH_III038080	Chr3	rna-gnl|NessUTM|mrnat1.P8452_67412	6
VfLEA_2-36	rna-VFH_VI018360	Chr6	rna-gnl|NessUTM|mrnat1.P8452_30994	7
VfLEA_2-36	rna-VFH_VI018360	Chr6	rna-gnl|NessUTM|mrnat1.P8452_36369	8
VfLEA_2-36	rna-VFH_VI018360	Chr6	rna-gnl|NessUTM|mrnat1.P8452_53315	12
VfLEA_2-36	rna-VFH_VI018360	Chr6	rna-gnl|NessUTM|mrnat1.P8452_57516	14
VfLEA_2-36	rna-VFH_VI018360	Chr6	rna-gnl|NessUTM|mrnat1.P8452_62690	4
VfLEA_2-36	rna-VFH_VI018360	Chr6	rna-gnl|NessUTM|mrnat1.P8452_67420	6
VfLEA_2-22	rna-VFH_III149240	Chr3	rna-gnl|NessUTM|mrnat1.P8452_05012	13
VfLEA_2-22	rna-VFH_III149240	Chr3	rna-gnl|NessUTM|mrnat1.P8452_10537	3
VfLEA_2-16	rna-VFH_II137160	Chr2	rna-gnl|NessUTM|mrnat1.P8452_22518	9
VfLEA_2-16	rna-VFH_II137160	Chr2	rna-gnl|NessUTM|mrnat1.P8452_28081	10
VfLEA_2-29	rna-VFH_V011840	Chr5	rna-gnl|NessUTM|mrnat1.P8452_53976	12
VfLEA_2-29	rna-VFH_V011840	Chr5	rna-gnl|NessUTM|mrnat1.P8452_58288	14
VfLEA_2-29	rna-VFH_V011840	Chr5	rna-gnl|NessUTM|mrnat1.P8452_68714	1
VfLEA_2-21	rna-VFH_III075080	Chr3	rna-gnl|NessUTM|mrnat1.P8452_08813	3
VfLEA_2-6	rna-VFH_I061160	Chr1S	rna-gnl|NessUTM|mrnat1.P8452_53316	12
VfLEA_2-6	rna-VFH_I061160	Chr1S	rna-gnl|NessUTM|mrnat1.P8452_57517	14
VfLEA_2-6	rna-VFH_I061160	Chr1S	rna-gnl|NessUTM|mrnat1.P8452_62689	4
VfLEA_2-33	rna-VFH_V153680	Chr5	rna-gnl|NessUTM|mrnat1.P8452_02051	13
VfLEA_2-33	rna-VFH_V153680	Chr5	rna-gnl|NessUTM|mrnat1.P8452_07734	3
VfLEA_2-33	rna-VFH_V153680	Chr5	rna-gnl|NessUTM|mrnat1.P8452_30994	7
VfLEA_2-33	rna-VFH_V153680	Chr5	rna-gnl|NessUTM|mrnat1.P8452_36369	8
VfLEA_2-33	rna-VFH_V153680	Chr5	rna-gnl|NessUTM|mrnat1.P8452_53315	12
VfLEA_2-10	rna-VFH_II064320	Chr2	rna-gnl|NessUTM|mrnat1.P8452_19627	9
VfLEA_2-10	rna-VFH_II064320	Chr2	rna-gnl|NessUTM|mrnat1.P8452_24888	10
VfLEA_2-40	rna-VFH_VI179040	Chr6	rna-gnl|NessUTM|mrnat1.P8452_34736	7
VfLEA_2-40	rna-VFH_VI179040	Chr6	rna-gnl|NessUTM|mrnat1.P8452_40007	8
VfLEA_2-14	rna-VFH_II094840	Chr2	rna-gnl|NessUTM|mrnat1.P8452_26599	10
VfLEA_2-38	rna-VFH_VI062600	Chr6	rna-gnl|NessUTM|mrnat1.P8452_31928	7
VfLEA_2-38	rna-VFH_VI062600	Chr6	rna-gnl|NessUTM|mrnat1.P8452_37336	8
VfLEA_2-19	rna-VFH_III038000	Chr3	rna-gnl|NessUTM|mrnat1.P8452_02053	13
VfLEA_2-19	rna-VFH_III038000	Chr3	rna-gnl|NessUTM|mrnat1.P8452_07735	3
VfLEA_2-19	rna-VFH_III038000	Chr3	rna-gnl|NessUTM|mrnat1.P8452_62683	4
VfLEA_2-19	rna-VFH_III038000	Chr3	rna-gnl|NessUTM|mrnat1.P8452_67413	6
VfLEA_2-3	rna-VFH_I388320	Chr1L	rna-gnl|NessUTM|mrnat1.P8452_34736	7
VfLEA_2-3	rna-VFH_I388320	Chr1L	rna-gnl|NessUTM|mrnat1.P8452_40007	8
VfLEA_2-3	rna-VFH_I388320	Chr1L	rna-gnl|NessUTM|mrnat1.P8452_40644	15
VfLEA_2-3	rna-VFH_I388320	Chr1L	rna-gnl|NessUTM|mrnat1.P8452_45436	16
VfLEA_2-30	rna-VFH_V060280	Chr5	rna-gnl|NessUTM|mrnat2.P8452_60295	4

## Sheet: Vicia faba-Vicia villosa
Table S6 One-to-one orthologous relationships between Vicia faba and Vicia villosa
VfLEA_2 Gene Name	VfLEA_2 Gene ID	Chromosome Position	VvLEA_2 Gene ID	Chromosome Position
VfLEA_2-24	rna-VFH_IV045680	Chr4	rna-XM_058889564.1	4
VfLEA_2-31	rna-VFH_V070880	Chr5	rna-XM_058883959.1	7
VfLEA_2-31	rna-VFH_V070880	Chr5	rna-XM_058889564.1	4
VfLEA_2-23	rna-VFH_IV000240	Chr4	rna-XM_058887284.1	4
VfLEA_2-23	rna-VFH_IV000240	Chr4	rna-XM_058887273.1	4
VfLEA_2-4	rna-VFH_I479680	Chr1L	rna-XM_058895230.1	5
VfLEA_2-39	rna-VFH_VI174440	Chr6	rna-XM_058880012.1	1
VfLEA_2-8	rna-VFH_I159520	Chr1S	rna-XM_058918155.1	6
VfLEA_2-8	rna-VFH_I159520	Chr1S	rna-XM_058866397.1	2
VfLEA_2-37	rna-VFH_VI019760	Chr6	rna-XM_058878947.1	1
VfLEA_2-26	rna-VFH_IV045760	Chr4	rna-XM_058880012.1	1
VfLEA_2-7	rna-VFH_I061200	Chr1S	rna-XM_058917692.1	6
VfLEA_2-7	rna-VFH_I061200	Chr1S	rna-XM_058884777.1	7
VfLEA_2-11	rna-VFH_II065840	Chr2	rna-XM_058888757.1	4
VfLEA_2-28	rna-VFH_V007640	Chr5	rna-XM_058918155.1	6
VfLEA_2-32	rna-VFH_V153240	Chr5	rna-XM_058884773.1	7
VfLEA_2-27	rna-VFH_IV053120	Chr4	rna-XM_058925431.1	3
VfLEA_2-27	rna-VFH_IV053120	Chr4	rna-XM_058882832.1	7
VfLEA_2-27	rna-VFH_IV053120	Chr4	rna-XM_058889508.1	4
VfLEA_2-18	rna-VFH_III037880	Chr3	rna-XM_058917692.1	6
VfLEA_2-18	rna-VFH_III037880	Chr3	rna-XM_058883013.1	7
VfLEA_2-2	rna-VFH_I262240	Chr1L	rna-XM_058889141.1	4
VfLEA_2-13	rna-VFH_II084800	Chr2	rna-XM_058925958.1	3
VfLEA_2-13	rna-VFH_II084800	Chr2	rna-XM_058878071.1	1
VfLEA_2-20	rna-VFH_III038080	Chr3	rna-XM_058884774.1	7
VfLEA_2-36	rna-VFH_VI018360	Chr6	rna-XM_058917692.1	6
VfLEA_2-36	rna-VFH_VI018360	Chr6	rna-XM_058878932.1	1
VfLEA_2-36	rna-VFH_VI018360	Chr6	rna-XM_058883013.1	7
VfLEA_2-22	rna-VFH_III149240	Chr3	rna-XM_058883440.1	5
VfLEA_2-16	rna-VFH_II137160	Chr2	rna-XM_058925431.1	3
VfLEA_2-16	rna-VFH_II137160	Chr2	rna-XM_058882832.1	7
VfLEA_2-29	rna-VFH_V011840	Chr5	rna-XM_058924631.1	6
VfLEA_2-29	rna-VFH_V011840	Chr5	rna-XM_058924246.1	6
VfLEA_2-29	rna-VFH_V011840	Chr5	rna-XM_058889368.1	4
VfLEA_2-6	rna-VFH_I061160	Chr1S	rna-XM_058923704.1	6
VfLEA_2-6	rna-VFH_I061160	Chr1S	rna-XM_058884772.1	7
VfLEA_2-33	rna-VFH_V153680	Chr5	rna-XM_058883013.1	7
VfLEA_2-35	rna-VFH_V177840	Chr5	rna-XM_058886547.1	7
VfLEA_2-40	rna-VFH_VI179040	Chr6	rna-XM_058880035.1	1
VfLEA_2-14	rna-VFH_II094840	Chr2	rna-XM_058925786.1	3
VfLEA_2-38	rna-VFH_VI062600	Chr6	rna-XM_058874313.1	1
VfLEA_2-34	rna-VFH_V153720	Chr5	rna-XM_058892324.1	5
VfLEA_2-19	rna-VFH_III038000	Chr3	rna-XM_058884773.1	7
VfLEA_2-19	rna-VFH_III038000	Chr3	rna-XM_058892274.1	5
VfLEA_2-3	rna-VFH_I388320	Chr1L	rna-XM_058917005.1	6
VfLEA_2-3	rna-VFH_I388320	Chr1L	rna-XM_058880035.1	1
VfLEA_2-30	rna-VFH_V060280	Chr5	rna-XM_058883866.1	7
