# Supplementary material for: Genome-wide identification, structural characterization and gene expression analysis of the LEA_2 gene family in faba bean (Vicia Faba L.)
Source: BMC Plant Biol. 2025 Nov 28;25:1658. doi: 10.1186/s12870-025-07671-8 (PMC12661804; doi:10.1186/s12870-025-07671-8)
Supplement: Supplementary file 7 — Supplementary Material 7. Primer sequences for qPCR. [file 12870_2025_7671_MOESM7_ESM.xlsx]

## Sheet: primer 14
Table S7 Primer sequences for qPCR
Gene name	Primer F	Primer R
VfLEA_2-4	GACTAACCGCTCAAACTGT	AAGACCTTCAAAACCCGATG
VfLEA_2-5	CGTGAAACCAAAGAAACCAC	CTCCGTATTTGATTCCCACC
VfLEA_2-15	ATCTGTCCAGGGAATGAACC	CAATACCGTCTCAAACACCG
VfLEA_2-21	AAGGAGGGAAGTTGAGTGTG	GCTGTAACGCCGACATTAAA
VfLEA_2-32	GAGCTTTGTACCATGATGC	TTAGGCTTAATCGTCCTGGT
VfLEA_2-33	CAACCCCAACAACAAAATCG	ATCCTGACTAAGAGTGACGG
VfLEA_2-38	TCTTCCACCTCTCGTTACTC	ACCACGAAAAGCAAGAAGAA
VfELF1A	GTGAAGCCCGGTATGCTTGT	CTTGAGATCCTTGACTGCAACATT
